# Supplementary material for: (3β,18β,20β)-N-Eth­oxy­carbonyl­methyl-3-nitrato-11-oxoolean-12-ene-29-carboxamide methanol monosolvate
Source: Acta Crystallogr Sect E Struct Rep Online. 2012 Mar 31;68(Pt 4):o1229–30. doi: 10.1107/S1600536812012561 (PMC3344161; doi:10.1107/S1600536812012561)
Supplement: Supplementary file 1 [file e-68-o1229-sup1.cif]

##############################################################################
#                                                                            #
# This CIF contains the data in a paper accepted for publication in          #
# Acta Crystallographica Section E. It conforms to the requirements of       #
# Notes for Authors for Acta Crystallographica Section E, and has been       #
# peer reviewed under the auspices of the IUCr Commission on Journals.       #
#                                                                            #
# Full details of the Crystallographic Information File format               #
# are given in the paper "The Crystallographic Information File (CIF):       #
# a New Standard Archive File for Crystallography" by S. R. Hall, F. H.      #
# Allen and I. D. Brown [Acta Cryst. (1991), A47, 655-685].                  #
#                                                                            #
# The current version of the core CIF dictionary is obtainable from          #
# ftp://ftp.iucr.org/pub/cif_core.dic.                                       #
#                                                                            #
# Software is freely available for graphical display of the structure(s)     #
# in this CIF. For information consult the CIF software page                 #
# http://www.iucr.org/resources/cif/software.                                #
#                                                                            #
# This file may be used for bona fide research purposes within the           #
# scientific community so long as proper attribution is given to the journal # 
# article from which it was obtained.                                        #
#                                                                            #
##############################################################################
data_global
_audit_creation_method     SHELXL-97
_journal_date_recd_electronic     2012-03-16
_journal_date_accepted     2012-03-22
_journal_name_full     'Acta Crystallographica, Section E'
_journal_year     2012
_journal_volume     68
_journal_issue      4
_journal_page_first     o1229
_journal_page_last     o1230
_journal_paper_category     QO
_journal_paper_doi     10.1107/S1600536812012561
_journal_coeditor_code     XU5490
_publ_contact_author_name     'Mereiter, Kurt'
_publ_contact_author_address
;
Institute of Chemical Technologies and Analytics
Vienna University of Technology
Getreidemarkt 9/164SC
A-1060 Vienna
Austria
;
_publ_contact_author_email     'kurt.mereiter@tuwien.ac.at'
_publ_contact_author_fax     '43 1 58801 17199'
_publ_contact_author_phone     '43 1 58801 17111'
_publ_section_title
;\
(3\b,18\b,20\b)-<i>N</i>-Ethoxycarbonylmethyl-3-nitrato-11-oxoolean-12-ene-29-\
carboxamide methanol monosolvate
;
loop_
    _publ_author_name
    _publ_author_footnote
    _publ_author_address
    'Czollner, Laszlo' .
;
Institute of Applied Synthetic Chemistry
Vienna University of Technology
Getreidemarkt 9/163
A-1060 Vienna
Austria
;
    'Jordis, Ulrich' .
;
Institute of Applied Synthetic Chemistry
Vienna University of Technology
Getreidemarkt 9/163
A-1060 Vienna
Austria
;
    'Mereiter, Kurt' .
;
Institute of Chemical Technologies and Analytics
Vienna University of Technology
Getreidemarkt 9/164SC
A-1060 Vienna
Austria
;
_iucr_refine_instructions_details
;
TITL 1366 in P2(1)2(1)2(1), 1366 lcz-1165-1
CELL 0.71073  10.1598  11.1275  30.3868  90.000  90.000  90.000
ZERR    4.00   0.0008   0.0009   0.0023   0.000   0.000   0.000
LATT -1
SYMM 0.5-X, -Y, 0.5+Z
SYMM -X, 0.5+Y, 0.5-Z
SYMM 0.5+X, 0.5-Y, -Z
SFAC C H N O
UNIT 140 224 8 32
SIZE 0.15 0.53 0.55
TEMP -173
L.S. 8
MERG 3
BOND $H
CONF
ACTA
HTAB
FMAP 2
PLAN 20
eqiv $1   1/2+x,1/2-y,1-z
eqiv $2   1/2+x,3/2-y,1-z
htab n2 o8_$1
htab o8 o5
htab c1 o4
htab c19 o8_$1
htab c25 o4
htab c34 o5_$2
WGHT    0.065900    1.064900
FVAR       0.34614
O1    4    1.240488    0.351304    0.119272    11.00000    0.02325    0.02692 =
         0.02035    0.00152    0.00203    0.00701
O2    4    1.369959    0.220761    0.154961    11.00000    0.02764    0.02764 =
         0.03836    0.00640    0.00144    0.00932
O3    4    1.437741    0.312609    0.096026    11.00000    0.03131    0.05350 =
         0.03987    0.00407    0.01495    0.00831
O4    4    0.974937    0.540914    0.307656    11.00000    0.02200    0.03555 =
         0.02594   -0.01242    0.00303   -0.01264
O5    4    0.438989    0.367047    0.494464    11.00000    0.02559    0.03844 =
         0.03560    0.00805    0.01378    0.00585
O6    4    0.762782    0.618031    0.450419    11.00000    0.07583    0.04904 =
         0.03448    0.00970    0.01622   -0.01909
O7    4    0.776303    0.666831    0.522481    11.00000    0.05824    0.03646 =
         0.04269   -0.00671    0.01964   -0.01032
N1    3    1.358576    0.288825    0.124253    11.00000    0.02390    0.02546 =
         0.03048   -0.00316    0.00312    0.00407
N2    3    0.646229    0.400021    0.471189    11.00000    0.02358    0.03036 =
         0.02383    0.00297    0.00779    0.00124
AFIX  43
H2N   2    0.707891    0.383016    0.451828    11.00000   -1.20000
AFIX   0
C1    1    1.093735    0.412935    0.231732    11.00000    0.01581    0.01895 =
         0.01661    0.00046   -0.00265   -0.00074
AFIX  23
H1A   2    1.124509    0.466738    0.255552    11.00000   -1.20000
H1B   2    1.090328    0.330220    0.243677    11.00000   -1.20000
AFIX   0
C2    1    1.192741    0.416818    0.193888    11.00000    0.01713    0.01917 =
         0.01812   -0.00127   -0.00111   -0.00030
AFIX  23
H2A   2    1.202597    0.500641    0.183478    11.00000   -1.20000
H2B   2    1.279646    0.388822    0.204473    11.00000   -1.20000
AFIX   0
C3    1    1.147707    0.338100    0.156143    11.00000    0.01902    0.01775 =
         0.01692   -0.00052   -0.00118    0.00398
AFIX  13
H3    2    1.146399    0.252321    0.165945    11.00000   -1.20000
AFIX   0
C4    1    1.011669    0.371814    0.137367    11.00000    0.02049    0.02161 =
         0.01564   -0.00179   -0.00442    0.00247
C5    1    0.914083    0.373680    0.177137    11.00000    0.01803    0.01526 =
         0.01528   -0.00268   -0.00402    0.00081
AFIX  13
H5    2    0.913146    0.289128    0.188283    11.00000   -1.20000
AFIX   0
C6    1    0.771592    0.398888    0.163421    11.00000    0.01849    0.02461 =
         0.01915   -0.00019   -0.00561    0.00323
AFIX  23
H6A   2    0.760402    0.485790    0.157527    11.00000   -1.20000
H6B   2    0.751020    0.354437    0.136050    11.00000   -1.20000
AFIX   0
C7    1    0.677306    0.359894    0.200006    11.00000    0.01738    0.02304 =
         0.02259   -0.00357   -0.00719   -0.00123
AFIX  23
H7A   2    0.682575    0.271508    0.203286    11.00000   -1.20000
H7B   2    0.586251    0.380016    0.191044    11.00000   -1.20000
AFIX   0
C8    1    0.705345    0.418499    0.245003    11.00000    0.01314    0.01356 =
         0.01884   -0.00100   -0.00416    0.00035
C9    1    0.856153    0.415743    0.255597    11.00000    0.01346    0.01358 =
         0.01642   -0.00096   -0.00269   -0.00158
AFIX  13
H9    2    0.875896    0.329353    0.261810    11.00000   -1.20000
AFIX   0
C10   1    0.953653    0.451247    0.217743    11.00000    0.01630    0.01208 =
         0.01530   -0.00030   -0.00261   -0.00013
C11   1    0.877855    0.479710    0.299510    11.00000    0.01608    0.01887 =
         0.01917   -0.00268   -0.00135   -0.00186
C12   1    0.775834    0.464377    0.333369    11.00000    0.01613    0.01870 =
         0.01844   -0.00067   -0.00172   -0.00104
AFIX  43
H12   2    0.792301    0.497246    0.361693    11.00000   -1.20000
AFIX   0
C13   1    0.661009    0.407156    0.327050    11.00000    0.01317    0.01360 =
         0.02131    0.00250   -0.00199    0.00134
C14   1    0.630761    0.347675    0.282891    11.00000    0.01323    0.01231 =
         0.02210    0.00029   -0.00343   -0.00027
C15   1    0.480441    0.344029    0.273592    11.00000    0.01384    0.01829 =
         0.02697   -0.00029   -0.00677   -0.00218
AFIX  23
H15A  2    0.453001    0.422912    0.261641    11.00000   -1.20000
H15B  2    0.463141    0.282770    0.250685    11.00000   -1.20000
AFIX   0
C16   1    0.396046    0.315452    0.313876    11.00000    0.01356    0.01903 =
         0.03245    0.00181   -0.00386   -0.00164
AFIX  23
H16A  2    0.415085    0.232444    0.323722    11.00000   -1.20000
H16B  2    0.301979    0.319233    0.305489    11.00000   -1.20000
AFIX   0
C17   1    0.420719    0.402178    0.352124    11.00000    0.01281    0.01852 =
         0.02859    0.00409   -0.00023   -0.00006
C18   1    0.567217    0.393817    0.365691    11.00000    0.01268    0.01815 =
         0.02242    0.00294   -0.00074    0.00012
AFIX  13
H18   2    0.585137    0.461846    0.386343    11.00000   -1.20000
AFIX   0
C19   1    0.598935    0.275903    0.390596    11.00000    0.01706    0.02147 =
         0.02512    0.00557    0.00100    0.00293
AFIX  23
H19A  2    0.588920    0.207547    0.370013    11.00000   -1.20000
H19B  2    0.692062    0.278142    0.400150    11.00000   -1.20000
AFIX   0
C20   1    0.511688    0.253363    0.431056    11.00000    0.02041    0.02218 =
         0.02999    0.00980    0.00514    0.00158
C21   1    0.367555    0.253839    0.415709    11.00000    0.01893    0.02722 =
         0.03736    0.01121    0.00451   -0.00369
AFIX  23
H21A  2    0.352531    0.185253    0.395574    11.00000   -1.20000
H21B  2    0.309024    0.243744    0.441493    11.00000   -1.20000
AFIX   0
C22   1    0.333215    0.371146    0.392034    11.00000    0.01459    0.02942 =
         0.03465    0.00861    0.00359    0.00038
AFIX  23
H22A  2    0.338994    0.437850    0.413506    11.00000   -1.20000
H22B  2    0.240693    0.366384    0.381960    11.00000   -1.20000
AFIX   0
C23   1    0.970855    0.269518    0.105865    11.00000    0.02783    0.03321 =
         0.02093   -0.00979   -0.00540    0.00191
AFIX 137
H23A  2    1.044167    0.250799    0.086059    11.00000   -1.50000
H23B  2    0.894432    0.294932    0.088527    11.00000   -1.50000
H23C  2    0.948061    0.197895    0.123015    11.00000   -1.50000
AFIX   0
C24   1    1.017766    0.489699    0.111148    11.00000    0.02780    0.03199 =
         0.02084    0.00720   -0.00191    0.00634
AFIX 137
H24A  2    1.064070    0.550798    0.128464    11.00000   -1.50000
H24B  2    0.928196    0.517399    0.104795    11.00000   -1.50000
H24C  2    1.064922    0.476114    0.083457    11.00000   -1.50000
AFIX   0
C25   1    0.954124    0.587833    0.208733    11.00000    0.02410    0.01302 =
         0.02597   -0.00010    0.00220   -0.00103
AFIX 137
H25A  2    0.941001    0.631325    0.236432    11.00000   -1.50000
H25B  2    0.882915    0.607787    0.188243    11.00000   -1.50000
H25C  2    1.038756    0.611060    0.195808    11.00000   -1.50000
AFIX   0
C26   1    0.657011    0.549646    0.243002    11.00000    0.01953    0.01647 =
         0.02682    0.00405   -0.00153    0.00504
AFIX 137
H26A  2    0.699597    0.590920    0.218325    11.00000   -1.50000
H26B  2    0.679336    0.590639    0.270553    11.00000   -1.50000
H26C  2    0.561361    0.550786    0.238854    11.00000   -1.50000
AFIX   0
C27   1    0.678806    0.215281    0.286516    11.00000    0.01851    0.01310 =
         0.03057    0.00146   -0.00151    0.00006
AFIX 137
H27A  2    0.762616    0.212887    0.302457    11.00000   -1.50000
H27B  2    0.690967    0.181918    0.256947    11.00000   -1.50000
H27C  2    0.613096    0.167648    0.302427    11.00000   -1.50000
AFIX   0
C28   1    0.386931    0.531160    0.338344    11.00000    0.01779    0.02001 =
         0.03231    0.00370   -0.00109    0.00233
AFIX 137
H28A  2    0.397982    0.585056    0.363582    11.00000   -1.50000
H28B  2    0.295496    0.534442    0.328143    11.00000   -1.50000
H28C  2    0.445730    0.556385    0.314505    11.00000   -1.50000
AFIX   0
C29   1    0.529046    0.345924    0.467874    11.00000    0.02079    0.02403 =
         0.02734    0.01140    0.00544    0.00515
C30   1    0.547415    0.130263    0.451187    11.00000    0.03243    0.02509 =
         0.03618    0.01240    0.00454    0.00440
AFIX 137
H30A  2    0.489758    0.113906    0.476339    11.00000   -1.50000
H30B  2    0.639255    0.131418    0.461038    11.00000   -1.50000
H30C  2    0.535918    0.067304    0.428965    11.00000   -1.50000
AFIX   0
C31   1    0.674188    0.485304    0.505574    11.00000    0.03345    0.02952 =
         0.02329    0.00640    0.00680    0.00134
AFIX  23
H31A  2    0.731089    0.446760    0.527941    11.00000   -1.20000
H31B  2    0.590814    0.508622    0.520116    11.00000   -1.20000
AFIX   0
C32   1    0.741813    0.596900    0.488360    11.00000    0.03734    0.03135 =
         0.03435    0.00396    0.01209   -0.00097
C33   1    0.840461    0.782452    0.513371    11.00000    0.05662    0.05085 =
         0.05458   -0.00357    0.01153   -0.02062
AFIX  23
H33A  2    0.896028    0.775573    0.486726    11.00000   -1.20000
H33B  2    0.897633    0.805195    0.538405    11.00000   -1.20000
AFIX   0
C34   1    0.737984    0.875874    0.506546    11.00000    0.07945    0.04966 =
         0.06396    0.01636   -0.01388   -0.02301
AFIX 137
H34A  2    0.681480    0.852695    0.481824    11.00000   -1.50000
H34B  2    0.780311    0.953003    0.500058    11.00000   -1.50000
H34C  2    0.684572    0.883541    0.533254    11.00000   -1.50000
AFIX   0
O8    4    0.387630    0.196276    0.556522    11.00000    0.01705    0.07016 =
         0.03746    0.02395   -0.00259   -0.00642
AFIX 147
H8    2    0.401559    0.250636    0.537915    11.00000   -1.50000
AFIX   0
C35   1    0.506960    0.167079    0.578162    11.00000    0.02255    0.05441 =
         0.03440    0.00757   -0.00571   -0.00128
AFIX 137
H35A  2    0.533626    0.234215    0.597036    11.00000   -1.50000
H35B  2    0.575653    0.151820    0.556221    11.00000   -1.50000
H35C  2    0.494132    0.095010    0.596196    11.00000   -1.50000
HKLF 4
REM  1366 in P2(1)2(1)2(1), 1366lc lcz-1165-1 Nitrat-Etgly+MeOH ex MeOH
REM R1 =  0.0444 for   5044 Fo > 4sig(Fo)  and  0.0519 for all   5565 data
REM    416 parameters refined using      0 restraints
END
WGHT      0.0660      1.0654
REM Highest difference peak  0.675,  deepest hole -0.384,  1-sigma level  0.053
Q1    1   0.7091  0.6823  0.5085  11.00000  0.05    0.68
Q2    1   0.7723  0.7950  0.4940  11.00000  0.05    0.55
Q3    1   0.7909  0.8721  0.5337  11.00000  0.05    0.49
Q4    1   0.8214  0.4739  0.3149  11.00000  0.05    0.37
Q5    1   0.6828  0.6113  0.4404  11.00000  0.05    0.32
Q6    1   0.8973  0.4363  0.2358  11.00000  0.05    0.31
Q7    1   0.9564  0.3804  0.1571  11.00000  0.05    0.30
Q8    1   0.8719  0.4483  0.2777  11.00000  0.05    0.30
Q9    1   0.6717  0.3763  0.2676  11.00000  0.05    0.30
Q10   1   0.4405  0.3276  0.2935  11.00000  0.05    0.29
Q11   1   0.6561  0.3788  0.3030  11.00000  0.05    0.28
Q12   1   1.1390  0.4227  0.2128  11.00000  0.05    0.27
Q13   1   0.9832  0.3201  0.1231  11.00000  0.05    0.27
Q14   1   0.7259  0.4441  0.3260  11.00000  0.05    0.26
Q15   1   1.0242  0.4347  0.2237  11.00000  0.05    0.26
Q16   1   0.3783  0.3810  0.3717  11.00000  0.05    0.25
Q17   1   0.5533  0.2647  0.4117  11.00000  0.05    0.25
Q18   1   1.0785  0.3564  0.1442  11.00000  0.05    0.25
Q19   1   0.7262  0.3910  0.1819  11.00000  0.05    0.25
Q20   1   0.6160  0.4035  0.3488  11.00000  0.05    0.24
;
data_I
_audit_creation_method     SHELXL-97
_chemical_name_systematic
;
(3\b,18\b,20\b)-<i>N</i>-Ethoxycarbonylmethyl-3-nitrato-11-oxoolean-12-ene-29-
carboxamide methanol monosolvate
;
_chemical_name_common     ?
_chemical_formula_moiety     'C34 H52 N2 O7, C H4 O'
_chemical_formula_sum     'C35 H56 N2 O8'
_chemical_formula_iupac     'C34 H52 N2 O7, C H4 O'
_chemical_formula_weight     632.82
_chemical_melting_point     ?
_symmetry_cell_setting     orthorhombic
_symmetry_space_group_name_H-M     'P 21 21 21'
_symmetry_space_group_name_hall     'P 2ac 2ab'
loop_
    _symmetry_equiv_pos_as_xyz
    'x, y, z'
    '-x+1/2, -y, z+1/2'
    '-x, y+1/2, -z+1/2'
    'x+1/2, -y+1/2, -z'
_cell_length_a     10.1598(8)
_cell_length_b     11.1275(9)
_cell_length_c     30.387(2)
_cell_angle_alpha     90.00
_cell_angle_beta     90.00
_cell_angle_gamma     90.00
_cell_volume     3435.3(5)
_cell_formula_units_Z     4
_cell_measurement_reflns_used     9832
_cell_measurement_theta_min     2.41
_cell_measurement_theta_max     30.42
_cell_measurement_temperature     100(2)
_exptl_crystal_description     plate
_exptl_crystal_colour     colourless
_exptl_crystal_size_max     0.55
_exptl_crystal_size_mid     0.53
_exptl_crystal_size_min     0.15
_exptl_crystal_density_diffrn     1.224
_exptl_crystal_density_meas     ?
_exptl_crystal_density_method     'not measured'
_exptl_crystal_F_000     1376
_exptl_absorpt_coefficient_mu     0.086
_exptl_absorpt_correction_type     multi-scan
_exptl_absorpt_process_details     '(SADABS; Bruker, 2008)'
_exptl_absorpt_correction_T_min     0.88
_exptl_absorpt_correction_T_max     1.00
_exptl_special_details
;
;
_diffrn_ambient_temperature     100(2)
_diffrn_radiation_type     MoK\a
_diffrn_radiation_wavelength     0.71073
_diffrn_radiation_source     'fine-focus sealed tube'
_diffrn_radiation_monochromator     graphite
_diffrn_measurement_device_type     'Bruker Kappa APEXII CCD'
_diffrn_measurement_method     '\f and \w scans'
_diffrn_reflns_number     49017
_diffrn_reflns_av_R_equivalents     0.0357
_diffrn_reflns_av_sigmaI/netI     0.0191
_diffrn_reflns_theta_min     2.72
_diffrn_reflns_theta_max     30.00
_diffrn_reflns_theta_full     30.00
_diffrn_measured_fraction_theta_max     0.997
_diffrn_measured_fraction_theta_full     0.997
_diffrn_reflns_limit_h_min     -14
_diffrn_reflns_limit_h_max     14
_diffrn_reflns_limit_k_min     -15
_diffrn_reflns_limit_k_max     15
_diffrn_reflns_limit_l_min     -42
_diffrn_reflns_limit_l_max     42
_diffrn_standards_decay_%     0
_refine_special_details
;
Refinement of <i>F</i>^2^ against ALL reflections. The weighted <i>R</i>-factor
<i>wR</i> and goodness of fit <i>S</i> are based on <i>F</i>^2^, conventional
<i>R</i>-factors <i>R</i> are based on <i>F</i>, with <i>F</i> set to zero for
negative <i>F</i>^2^. The threshold expression of <i>F</i>^2^ >
\s(<i>F</i>^2^) is used only for calculating <i>R</i>-factors(gt) <i>etc</i>.
and is not relevant to the choice of reflections for refinement.
<i>R</i>-factors based on <i>F</i>^2^ are statistically about twice as large
as those based on <i>F</i>, and <i>R</i>- factors based on ALL data will be
even larger.
;
_reflns_number_total     5565
_reflns_number_gt     5044
_reflns_threshold_expression     I>2\s(I)
_refine_ls_structure_factor_coef     Fsqd
_refine_ls_matrix_type     full
_refine_ls_R_factor_all     0.0519
_refine_ls_R_factor_gt     0.0444
_refine_ls_wR_factor_gt     0.1145
_refine_ls_wR_factor_ref     0.1218
_refine_ls_goodness_of_fit_ref     1.100
_refine_ls_restrained_S_all     1.100
_refine_ls_number_reflns     5565
_refine_ls_number_parameters     416
_refine_ls_number_restraints     0
_refine_ls_hydrogen_treatment     constr
_refine_ls_weighting_scheme     calc
_refine_ls_weighting_details
         'calc w=1/[\s^2^(Fo^2^)+(0.0659P)^2^+1.0649P] where P=(Fo^2^+2Fc^2^)/3'
_atom_sites_solution_hydrogens     geom
_atom_sites_solution_primary     direct
_atom_sites_solution_secondary     difmap
_refine_ls_shift/su_max     0.000
_refine_ls_shift/su_mean     0.000
_refine_diff_density_max     0.675
_refine_diff_density_min     -0.384
_refine_ls_extinction_method     none
_refine_ls_extinction_coef     ?
loop_
    _atom_type_symbol
    _atom_type_description
    _atom_type_scat_dispersion_real
    _atom_type_scat_dispersion_imag
    _atom_type_scat_source
    'C' 'C' 0.0033 0.0016
                         'International Tables Vol C Tables 4.2.6.8 and 6.1.1.4'
    'H' 'H' 0.0000 0.0000
                         'International Tables Vol C Tables 4.2.6.8 and 6.1.1.4'
    'N' 'N' 0.0061 0.0033
                         'International Tables Vol C Tables 4.2.6.8 and 6.1.1.4'
    'O' 'O' 0.0106 0.0060
                         'International Tables Vol C Tables 4.2.6.8 and 6.1.1.4'
_computing_data_collection     'APEX2 (Bruker, 2008)'
_computing_cell_refinement     'SAINT (Bruker, 2008)'
_computing_data_reduction     'SAINT, SADABS and XPREP (Bruker, 2008)'
_computing_structure_solution     'SHELXS97 (Sheldrick, 2008)'
_computing_structure_refinement     'SHELXL97 (Sheldrick, 2008)'
_computing_molecular_graphics     'Mercury (Macrae <i>et al.</i>, 2006)'
_computing_publication_material
                               'PLATON (Spek, 2009) and publCIF (Westrip, 2010)'
loop_
    _atom_site_type_symbol
    _atom_site_label
    _atom_site_fract_x
    _atom_site_fract_y
    _atom_site_fract_z
    _atom_site_U_iso_or_equiv
    _atom_site_adp_type
    _atom_site_calc_flag
    _atom_site_refinement_flags
    _atom_site_occupancy
    _atom_site_symmetry_multiplicity
    _atom_site_disorder_assembly
    _atom_site_disorder_group
    O O1 1.24049(15) 0.35130(14) 0.11927(4) 0.0235(3) Uani d . 1 1 . .
    O O2 1.36996(17) 0.22076(15) 0.15496(6) 0.0312(4) Uani d . 1 1 . .
    O O3 1.43774(19) 0.3126(2) 0.09603(6) 0.0416(5) Uani d . 1 1 . .
    O O4 0.97494(15) 0.54091(15) 0.30766(5) 0.0278(3) Uani d . 1 1 . .
    O O5 0.43899(16) 0.36705(16) 0.49446(6) 0.0332(4) Uani d . 1 1 . .
    O O6 0.7628(3) 0.6180(2) 0.45042(6) 0.0531(6) Uani d . 1 1 . .
    O O7 0.7763(2) 0.66683(18) 0.52248(6) 0.0458(5) Uani d . 1 1 . .
    N N1 1.35858(19) 0.28882(17) 0.12425(6) 0.0266(4) Uani d . 1 1 . .
    N N2 0.64623(18) 0.40002(17) 0.47119(6) 0.0259(4) Uani d . 1 1 . .
    H H2N 0.7079 0.3830 0.4518 0.031 Uiso calc R 1 1 . .
    C C1 1.09373(18) 0.41293(17) 0.23173(6) 0.0171(3) Uani d . 1 1 . .
    H H1A 1.1245 0.4667 0.2556 0.021 Uiso calc R 1 1 . .
    H H1B 1.0903 0.3302 0.2437 0.021 Uiso calc R 1 1 . .
    C C2 1.19274(18) 0.41682(17) 0.19389(6) 0.0181(3) Uani d . 1 1 . .
    H H2A 1.2026 0.5006 0.1835 0.022 Uiso calc R 1 1 . .
    H H2B 1.2796 0.3888 0.2045 0.022 Uiso calc R 1 1 . .
    C C3 1.14771(19) 0.33810(17) 0.15614(6) 0.0179(3) Uani d . 1 1 . .
    H H3 1.1464 0.2523 0.1659 0.021 Uiso calc R 1 1 . .
    C C4 1.01167(19) 0.37181(18) 0.13737(6) 0.0192(3) Uani d . 1 1 . .
    C C5 0.91408(18) 0.37368(16) 0.17714(6) 0.0162(3) Uani d . 1 1 . .
    H H5 0.9131 0.2891 0.1883 0.019 Uiso calc R 1 1 . .
    C C6 0.77159(19) 0.39889(18) 0.16342(6) 0.0208(4) Uani d . 1 1 . .
    H H6A 0.7604 0.4858 0.1575 0.025 Uiso calc R 1 1 . .
    H H6B 0.7510 0.3544 0.1360 0.025 Uiso calc R 1 1 . .
    C C7 0.67731(19) 0.35989(18) 0.20001(6) 0.0210(4) Uani d . 1 1 . .
    H H7A 0.6826 0.2715 0.2033 0.025 Uiso calc R 1 1 . .
    H H7B 0.5863 0.3800 0.1910 0.025 Uiso calc R 1 1 . .
    C C8 0.70534(17) 0.41850(16) 0.24500(6) 0.0152(3) Uani d . 1 1 . .
    C C9 0.85615(17) 0.41574(16) 0.25560(6) 0.0145(3) Uani d . 1 1 . .
    H H9 0.8759 0.3294 0.2618 0.017 Uiso calc R 1 1 . .
    C C10 0.95365(18) 0.45125(15) 0.21774(5) 0.0146(3) Uani d . 1 1 . .
    C C11 0.87786(18) 0.47971(17) 0.29951(6) 0.0180(3) Uani d . 1 1 . .
    C C12 0.77583(18) 0.46438(17) 0.33337(6) 0.0178(3) Uani d . 1 1 . .
    H H12 0.7923 0.4972 0.3617 0.021 Uiso calc R 1 1 . .
    C C13 0.66101(17) 0.40716(16) 0.32705(6) 0.0160(3) Uani d . 1 1 . .
    C C14 0.63076(18) 0.34767(16) 0.28289(6) 0.0159(3) Uani d . 1 1 . .
    C C15 0.48044(18) 0.34403(18) 0.27359(6) 0.0197(4) Uani d . 1 1 . .
    H H15A 0.4530 0.4229 0.2616 0.024 Uiso calc R 1 1 . .
    H H15B 0.4631 0.2828 0.2507 0.024 Uiso calc R 1 1 . .
    C C16 0.39605(19) 0.31545(18) 0.31388(7) 0.0217(4) Uani d . 1 1 . .
    H H16A 0.4151 0.2324 0.3237 0.026 Uiso calc R 1 1 . .
    H H16B 0.3020 0.3192 0.3055 0.026 Uiso calc R 1 1 . .
    C C17 0.42072(18) 0.40218(18) 0.35212(7) 0.0200(4) Uani d . 1 1 . .
    C C18 0.56722(18) 0.39382(17) 0.36569(6) 0.0178(3) Uani d . 1 1 . .
    H H18 0.5851 0.4618 0.3863 0.021 Uiso calc R 1 1 . .
    C C19 0.5989(2) 0.27590(18) 0.39060(6) 0.0212(4) Uani d . 1 1 . .
    H H19A 0.5889 0.2075 0.3700 0.025 Uiso calc R 1 1 . .
    H H19B 0.6921 0.2781 0.4001 0.025 Uiso calc R 1 1 . .
    C C20 0.5117(2) 0.25336(19) 0.43106(7) 0.0242(4) Uani d . 1 1 . .
    C C21 0.3676(2) 0.2538(2) 0.41571(8) 0.0278(4) Uani d . 1 1 . .
    H H21A 0.3525 0.1853 0.3956 0.033 Uiso calc R 1 1 . .
    H H21B 0.3090 0.2437 0.4415 0.033 Uiso calc R 1 1 . .
    C C22 0.3332(2) 0.3711(2) 0.39203(7) 0.0262(4) Uani d . 1 1 . .
    H H22A 0.3390 0.4378 0.4135 0.031 Uiso calc R 1 1 . .
    H H22B 0.2407 0.3664 0.3820 0.031 Uiso calc R 1 1 . .
    C C23 0.9709(2) 0.2695(2) 0.10587(7) 0.0273(4) Uani d . 1 1 . .
    H H23A 1.0442 0.2508 0.0861 0.041 Uiso calc R 1 1 . .
    H H23B 0.8944 0.2949 0.0885 0.041 Uiso calc R 1 1 . .
    H H23C 0.9481 0.1979 0.1230 0.041 Uiso calc R 1 1 . .
    C C24 1.0178(2) 0.4897(2) 0.11115(7) 0.0269(4) Uani d . 1 1 . .
    H H24A 1.0641 0.5508 0.1285 0.040 Uiso calc R 1 1 . .
    H H24B 0.9282 0.5174 0.1048 0.040 Uiso calc R 1 1 . .
    H H24C 1.0649 0.4761 0.0835 0.040 Uiso calc R 1 1 . .
    C C25 0.9541(2) 0.58783(17) 0.20873(6) 0.0210(4) Uani d . 1 1 . .
    H H25A 0.9410 0.6313 0.2364 0.032 Uiso calc R 1 1 . .
    H H25B 0.8829 0.6078 0.1882 0.032 Uiso calc R 1 1 . .
    H H25C 1.0388 0.6111 0.1958 0.032 Uiso calc R 1 1 . .
    C C26 0.6570(2) 0.54965(17) 0.24300(7) 0.0209(4) Uani d . 1 1 . .
    H H26A 0.6996 0.5909 0.2183 0.031 Uiso calc R 1 1 . .
    H H26B 0.6793 0.5906 0.2706 0.031 Uiso calc R 1 1 . .
    H H26C 0.5614 0.5508 0.2389 0.031 Uiso calc R 1 1 . .
    C C27 0.6788(2) 0.21528(16) 0.28652(7) 0.0207(4) Uani d . 1 1 . .
    H H27A 0.7626 0.2129 0.3025 0.031 Uiso calc R 1 1 . .
    H H27B 0.6910 0.1819 0.2569 0.031 Uiso calc R 1 1 . .
    H H27C 0.6131 0.1676 0.3024 0.031 Uiso calc R 1 1 . .
    C C28 0.3869(2) 0.53116(18) 0.33834(7) 0.0234(4) Uani d . 1 1 . .
    H H28A 0.3980 0.5851 0.3636 0.035 Uiso calc R 1 1 . .
    H H28B 0.2955 0.5344 0.3281 0.035 Uiso calc R 1 1 . .
    H H28C 0.4457 0.5564 0.3145 0.035 Uiso calc R 1 1 . .
    C C29 0.5290(2) 0.34592(19) 0.46787(7) 0.0241(4) Uani d . 1 1 . .
    C C30 0.5474(2) 0.1303(2) 0.45119(8) 0.0312(5) Uani d . 1 1 . .
    H H30A 0.4898 0.1139 0.4763 0.047 Uiso calc R 1 1 . .
    H H30B 0.6393 0.1314 0.4610 0.047 Uiso calc R 1 1 . .
    H H30C 0.5359 0.0673 0.4290 0.047 Uiso calc R 1 1 . .
    C C31 0.6742(2) 0.4853(2) 0.50557(7) 0.0288(4) Uani d . 1 1 . .
    H H31A 0.7311 0.4468 0.5279 0.035 Uiso calc R 1 1 . .
    H H31B 0.5908 0.5086 0.5201 0.035 Uiso calc R 1 1 . .
    C C32 0.7418(3) 0.5969(2) 0.48836(8) 0.0343(5) Uani d . 1 1 . .
    C C33 0.8405(4) 0.7825(3) 0.51337(11) 0.0540(8) Uani d . 1 1 . .
    H H33A 0.8960 0.7756 0.4867 0.065 Uiso calc R 1 1 . .
    H H33B 0.8976 0.8052 0.5384 0.065 Uiso calc R 1 1 . .
    C C34 0.7380(4) 0.8759(3) 0.50655(12) 0.0644(10) Uani d . 1 1 . .
    H H34A 0.6815 0.8527 0.4818 0.097 Uiso calc R 1 1 . .
    H H34B 0.7803 0.9530 0.5001 0.097 Uiso calc R 1 1 . .
    H H34C 0.6846 0.8835 0.5333 0.097 Uiso calc R 1 1 . .
    O O8 0.38763(16) 0.1963(2) 0.55652(6) 0.0416(5) Uani d . 1 1 . .
    H H8 0.4016 0.2506 0.5379 0.062 Uiso calc R 1 1 . .
    C C35 0.5070(2) 0.1671(3) 0.57816(8) 0.0371(5) Uani d . 1 1 . .
    H H35A 0.5336 0.2342 0.5970 0.056 Uiso calc R 1 1 . .
    H H35B 0.5757 0.1518 0.5562 0.056 Uiso calc R 1 1 . .
    H H35C 0.4941 0.0950 0.5962 0.056 Uiso calc R 1 1 . .
loop_
    _atom_site_aniso_label
    _atom_site_aniso_U_11
    _atom_site_aniso_U_22
    _atom_site_aniso_U_33
    _atom_site_aniso_U_12
    _atom_site_aniso_U_13
    _atom_site_aniso_U_23
    O1 0.0232(7) 0.0269(7) 0.0203(6) 0.0070(6) 0.0020(5) 0.0015(5)
    O2 0.0276(8) 0.0276(7) 0.0384(8) 0.0093(7) 0.0014(7) 0.0064(7)
    O3 0.0313(9) 0.0535(12) 0.0399(9) 0.0083(9) 0.0150(8) 0.0041(9)
    O4 0.0220(7) 0.0355(8) 0.0259(7) -0.0126(7) 0.0030(6) -0.0124(6)
    O5 0.0256(7) 0.0384(9) 0.0356(8) 0.0058(7) 0.0138(7) 0.0080(7)
    O6 0.0758(15) 0.0490(11) 0.0345(9) -0.0191(12) 0.0162(10) 0.0097(8)
    O7 0.0582(13) 0.0365(9) 0.0427(10) -0.0103(9) 0.0196(9) -0.0067(8)
    N1 0.0239(8) 0.0255(8) 0.0305(9) 0.0041(7) 0.0031(7) -0.0032(7)
    N2 0.0236(8) 0.0304(9) 0.0238(8) 0.0012(7) 0.0078(7) 0.0030(7)
    C1 0.0158(7) 0.0190(8) 0.0166(7) -0.0007(7) -0.0027(6) 0.0005(6)
    C2 0.0171(8) 0.0192(8) 0.0181(7) -0.0003(7) -0.0011(6) -0.0013(6)
    C3 0.0190(8) 0.0178(7) 0.0169(7) 0.0040(7) -0.0012(7) -0.0005(6)
    C4 0.0205(8) 0.0216(8) 0.0156(7) 0.0025(7) -0.0044(7) -0.0018(6)
    C5 0.0180(8) 0.0153(7) 0.0153(7) 0.0008(6) -0.0040(6) -0.0027(6)
    C6 0.0185(8) 0.0246(9) 0.0192(8) 0.0032(7) -0.0056(7) -0.0002(7)
    C7 0.0174(8) 0.0230(9) 0.0226(8) -0.0012(7) -0.0072(7) -0.0036(7)
    C8 0.0131(7) 0.0136(7) 0.0188(7) 0.0003(6) -0.0042(6) -0.0010(6)
    C9 0.0135(7) 0.0136(7) 0.0164(7) -0.0016(6) -0.0027(6) -0.0010(6)
    C10 0.0163(7) 0.0121(7) 0.0153(7) -0.0001(6) -0.0026(6) -0.0003(6)
    C11 0.0161(8) 0.0189(8) 0.0192(8) -0.0019(7) -0.0014(6) -0.0027(6)
    C12 0.0161(8) 0.0187(8) 0.0184(7) -0.0010(7) -0.0017(6) -0.0007(6)
    C13 0.0132(7) 0.0136(7) 0.0213(8) 0.0013(6) -0.0020(6) 0.0025(6)
    C14 0.0132(7) 0.0123(7) 0.0221(8) -0.0003(6) -0.0034(6) 0.0003(6)
    C15 0.0138(8) 0.0183(8) 0.0270(9) -0.0022(7) -0.0068(7) -0.0003(7)
    C16 0.0136(8) 0.0190(8) 0.0324(10) -0.0016(7) -0.0039(7) 0.0018(7)
    C17 0.0128(7) 0.0185(8) 0.0286(9) -0.0001(6) -0.0002(7) 0.0041(7)
    C18 0.0127(7) 0.0181(8) 0.0224(8) 0.0001(6) -0.0007(6) 0.0029(7)
    C19 0.0171(8) 0.0215(8) 0.0251(9) 0.0029(7) 0.0010(7) 0.0056(7)
    C20 0.0204(9) 0.0222(9) 0.0300(10) 0.0016(8) 0.0051(8) 0.0098(8)
    C21 0.0189(9) 0.0272(10) 0.0374(11) -0.0037(8) 0.0045(8) 0.0112(9)
    C22 0.0146(8) 0.0294(10) 0.0346(10) 0.0004(8) 0.0036(8) 0.0086(9)
    C23 0.0278(10) 0.0332(11) 0.0209(8) 0.0019(9) -0.0054(8) -0.0098(8)
    C24 0.0278(10) 0.0320(10) 0.0208(9) 0.0063(9) -0.0019(8) 0.0072(8)
    C25 0.0241(9) 0.0130(7) 0.0260(9) -0.0010(7) 0.0022(7) -0.0001(7)
    C26 0.0195(8) 0.0165(8) 0.0268(9) 0.0050(7) -0.0015(7) 0.0041(7)
    C27 0.0185(8) 0.0131(7) 0.0306(9) 0.0001(7) -0.0015(7) 0.0015(7)
    C28 0.0178(8) 0.0200(8) 0.0323(10) 0.0023(7) -0.0011(8) 0.0037(7)
    C29 0.0208(9) 0.0240(9) 0.0273(9) 0.0051(8) 0.0054(8) 0.0114(8)
    C30 0.0324(11) 0.0251(10) 0.0362(11) 0.0044(9) 0.0045(10) 0.0124(9)
    C31 0.0334(11) 0.0295(10) 0.0233(9) 0.0013(9) 0.0068(9) 0.0064(8)
    C32 0.0373(12) 0.0313(11) 0.0343(11) -0.0010(10) 0.0121(10) 0.0040(9)
    C33 0.0566(19) 0.0508(17) 0.0546(17) -0.0206(16) 0.0115(15) -0.0036(14)
    C34 0.079(2) 0.0497(18) 0.064(2) -0.0230(19) -0.014(2) 0.0164(16)
    O8 0.0170(7) 0.0702(14) 0.0375(9) -0.0064(8) -0.0026(7) 0.0239(9)
    C35 0.0225(10) 0.0544(15) 0.0344(11) -0.0013(11) -0.0057(9) 0.0076(11)
_geom_special_details
;
All e.s.d.'s are estimated using the full covariance matrix. The cell e.s.d.'s
are taken into account individually in the estimation of e.s.d.'s in
distances, angles and torsion angles; correlations between e.s.d.'s in cell
parameters are only used when they are defined by crystal symmetry.
;
loop_
    _geom_bond_atom_site_label_1
    _geom_bond_atom_site_label_2
    _geom_bond_site_symmetry_2
    _geom_bond_distance
    _geom_bond_publ_flag
    O1 N1 . 1.395(2) ?
    O1 C3 . 1.472(2) ?
    O2 N1 . 1.207(2) ?
    O3 N1 . 1.205(3) ?
    O4 C11 . 1.224(2) ?
    O5 C29 . 1.243(3) ?
    O6 C32 . 1.196(3) ?
    O7 C32 . 1.343(3) ?
    O7 C33 . 1.469(4) ?
    N2 C29 . 1.338(3) ?
    N2 C31 . 1.440(3) ?
    N2 H2N . 0.8800 ?
    C1 C2 . 1.528(3) ?
    C1 C10 . 1.545(3) ?
    C1 H1A . 0.9900 ?
    C1 H1B . 0.9900 ?
    C2 C3 . 1.514(3) ?
    C2 H2A . 0.9900 ?
    C2 H2B . 0.9900 ?
    C3 C4 . 1.542(3) ?
    C3 H3 . 1.0000 ?
    C4 C24 . 1.536(3) ?
    C4 C23 . 1.544(3) ?
    C4 C5 . 1.563(3) ?
    C5 C6 . 1.532(3) ?
    C5 C10 . 1.559(2) ?
    C5 H5 . 1.0000 ?
    C6 C7 . 1.530(3) ?
    C6 H6A . 0.9900 ?
    C6 H6B . 0.9900 ?
    C7 C8 . 1.541(2) ?
    C7 H7A . 0.9900 ?
    C7 H7B . 0.9900 ?
    C8 C26 . 1.541(3) ?
    C8 C9 . 1.566(2) ?
    C8 C14 . 1.588(3) ?
    C9 C11 . 1.528(2) ?
    C9 C10 . 1.569(2) ?
    C9 H9 . 1.0000 ?
    C10 C25 . 1.544(2) ?
    C11 C12 . 1.470(3) ?
    C12 C13 . 1.343(2) ?
    C12 H12 . 0.9500 ?
    C13 C18 . 1.519(3) ?
    C13 C14 . 1.527(3) ?
    C14 C15 . 1.554(3) ?
    C14 C27 . 1.556(2) ?
    C15 C16 . 1.528(3) ?
    C15 H15A . 0.9900 ?
    C15 H15B . 0.9900 ?
    C16 C17 . 1.531(3) ?
    C16 H16A . 0.9900 ?
    C16 H16B . 0.9900 ?
    C17 C28 . 1.534(3) ?
    C17 C22 . 1.543(3) ?
    C17 C18 . 1.547(3) ?
    C18 C19 . 1.549(3) ?
    C18 H18 . 1.0000 ?
    C19 C20 . 1.536(3) ?
    C19 H19A . 0.9900 ?
    C19 H19B . 0.9900 ?
    C20 C29 . 1.531(3) ?
    C20 C21 . 1.537(3) ?
    C20 C30 . 1.543(3) ?
    C21 C22 . 1.531(3) ?
    C21 H21A . 0.9900 ?
    C21 H21B . 0.9900 ?
    C22 H22A . 0.9900 ?
    C22 H22B . 0.9900 ?
    C23 H23A . 0.9800 ?
    C23 H23B . 0.9800 ?
    C23 H23C . 0.9800 ?
    C24 H24A . 0.9800 ?
    C24 H24B . 0.9800 ?
    C24 H24C . 0.9800 ?
    C25 H25A . 0.9800 ?
    C25 H25B . 0.9800 ?
    C25 H25C . 0.9800 ?
    C26 H26A . 0.9800 ?
    C26 H26B . 0.9800 ?
    C26 H26C . 0.9800 ?
    C27 H27A . 0.9800 ?
    C27 H27B . 0.9800 ?
    C27 H27C . 0.9800 ?
    C28 H28A . 0.9800 ?
    C28 H28B . 0.9800 ?
    C28 H28C . 0.9800 ?
    C30 H30A . 0.9800 ?
    C30 H30B . 0.9800 ?
    C30 H30C . 0.9800 ?
    C31 C32 . 1.513(3) ?
    C31 H31A . 0.9900 ?
    C31 H31B . 0.9900 ?
    C33 C34 . 1.486(6) ?
    C33 H33A . 0.9900 ?
    C33 H33B . 0.9900 ?
    C34 H34A . 0.9800 ?
    C34 H34B . 0.9800 ?
    C34 H34C . 0.9800 ?
    O8 C35 . 1.417(3) ?
    O8 H8 . 0.8400 ?
    C35 H35A . 0.9800 ?
    C35 H35B . 0.9800 ?
    C35 H35C . 0.9800 ?
loop_
    _geom_angle_atom_site_label_1
    _geom_angle_atom_site_label_2
    _geom_angle_atom_site_label_3
    _geom_angle_site_symmetry_1
    _geom_angle_site_symmetry_3
    _geom_angle
    _geom_angle_publ_flag
    N1 O1 C3 . . 114.75(14) ?
    C32 O7 C33 . . 118.6(2) ?
    O3 N1 O2 . . 128.6(2) ?
    O3 N1 O1 . . 112.79(18) ?
    O2 N1 O1 . . 118.61(17) ?
    C29 N2 C31 . . 121.79(18) ?
    C29 N2 H2N . . 119.1 ?
    C31 N2 H2N . . 119.1 ?
    C2 C1 C10 . . 113.04(14) ?
    C2 C1 H1A . . 109.0 ?
    C10 C1 H1A . . 109.0 ?
    C2 C1 H1B . . 109.0 ?
    C10 C1 H1B . . 109.0 ?
    H1A C1 H1B . . 107.8 ?
    C3 C2 C1 . . 110.78(15) ?
    C3 C2 H2A . . 109.5 ?
    C1 C2 H2A . . 109.5 ?
    C3 C2 H2B . . 109.5 ?
    C1 C2 H2B . . 109.5 ?
    H2A C2 H2B . . 108.1 ?
    O1 C3 C2 . . 108.99(15) ?
    O1 C3 C4 . . 105.56(14) ?
    C2 C3 C4 . . 114.24(15) ?
    O1 C3 H3 . . 109.3 ?
    C2 C3 H3 . . 109.3 ?
    C4 C3 H3 . . 109.3 ?
    C24 C4 C3 . . 111.32(17) ?
    C24 C4 C23 . . 108.59(16) ?
    C3 C4 C23 . . 106.91(16) ?
    C24 C4 C5 . . 114.53(16) ?
    C3 C4 C5 . . 106.60(14) ?
    C23 C4 C5 . . 108.59(16) ?
    C6 C5 C10 . . 110.96(15) ?
    C6 C5 C4 . . 113.04(14) ?
    C10 C5 C4 . . 117.11(15) ?
    C6 C5 H5 . . 104.8 ?
    C10 C5 H5 . . 104.8 ?
    C4 C5 H5 . . 104.8 ?
    C7 C6 C5 . . 109.99(15) ?
    C7 C6 H6A . . 109.7 ?
    C5 C6 H6A . . 109.7 ?
    C7 C6 H6B . . 109.7 ?
    C5 C6 H6B . . 109.7 ?
    H6A C6 H6B . . 108.2 ?
    C6 C7 C8 . . 114.13(16) ?
    C6 C7 H7A . . 108.7 ?
    C8 C7 H7A . . 108.7 ?
    C6 C7 H7B . . 108.7 ?
    C8 C7 H7B . . 108.7 ?
    H7A C7 H7B . . 107.6 ?
    C26 C8 C7 . . 107.86(15) ?
    C26 C8 C9 . . 109.78(15) ?
    C7 C8 C9 . . 110.79(15) ?
    C26 C8 C14 . . 110.28(14) ?
    C7 C8 C14 . . 110.18(14) ?
    C9 C8 C14 . . 107.95(14) ?
    C11 C9 C8 . . 108.15(14) ?
    C11 C9 C10 . . 115.58(14) ?
    C8 C9 C10 . . 117.53(14) ?
    C11 C9 H9 . . 104.7 ?
    C8 C9 H9 . . 104.7 ?
    C10 C9 H9 . . 104.7 ?
    C25 C10 C1 . . 108.51(15) ?
    C25 C10 C5 . . 113.92(14) ?
    C1 C10 C5 . . 107.61(14) ?
    C25 C10 C9 . . 112.32(15) ?
    C1 C10 C9 . . 108.08(13) ?
    C5 C10 C9 . . 106.15(14) ?
    O4 C11 C12 . . 119.42(17) ?
    O4 C11 C9 . . 123.50(17) ?
    C12 C11 C9 . . 117.08(15) ?
    C13 C12 C11 . . 124.57(17) ?
    C13 C12 H12 . . 117.7 ?
    C11 C12 H12 . . 117.7 ?
    C12 C13 C18 . . 118.73(16) ?
    C12 C13 C14 . . 120.39(16) ?
    C18 C13 C14 . . 120.69(15) ?
    C13 C14 C15 . . 111.65(15) ?
    C13 C14 C27 . . 106.56(15) ?
    C15 C14 C27 . . 107.25(15) ?
    C13 C14 C8 . . 109.02(14) ?
    C15 C14 C8 . . 110.50(15) ?
    C27 C14 C8 . . 111.82(15) ?
    C16 C15 C14 . . 114.29(16) ?
    C16 C15 H15A . . 108.7 ?
    C14 C15 H15A . . 108.7 ?
    C16 C15 H15B . . 108.7 ?
    C14 C15 H15B . . 108.7 ?
    H15A C15 H15B . . 107.6 ?
    C15 C16 C17 . . 112.65(16) ?
    C15 C16 H16A . . 109.1 ?
    C17 C16 H16A . . 109.1 ?
    C15 C16 H16B . . 109.1 ?
    C17 C16 H16B . . 109.1 ?
    H16A C16 H16B . . 107.8 ?
    C16 C17 C28 . . 110.23(16) ?
    C16 C17 C22 . . 111.17(16) ?
    C28 C17 C22 . . 107.16(17) ?
    C16 C17 C18 . . 108.77(16) ?
    C28 C17 C18 . . 110.14(16) ?
    C22 C17 C18 . . 109.36(16) ?
    C13 C18 C17 . . 113.05(15) ?
    C13 C18 C19 . . 109.26(15) ?
    C17 C18 C19 . . 112.42(15) ?
    C13 C18 H18 . . 107.3 ?
    C17 C18 H18 . . 107.3 ?
    C19 C18 H18 . . 107.3 ?
    C20 C19 C18 . . 114.16(16) ?
    C20 C19 H19A . . 108.7 ?
    C18 C19 H19A . . 108.7 ?
    C20 C19 H19B . . 108.7 ?
    C18 C19 H19B . . 108.7 ?
    H19A C19 H19B . . 107.6 ?
    C29 C20 C19 . . 114.11(17) ?
    C29 C20 C21 . . 109.22(18) ?
    C19 C20 C21 . . 107.84(17) ?
    C29 C20 C30 . . 106.28(17) ?
    C19 C20 C30 . . 109.05(18) ?
    C21 C20 C30 . . 110.33(18) ?
    C22 C21 C20 . . 111.27(17) ?
    C22 C21 H21A . . 109.4 ?
    C20 C21 H21A . . 109.4 ?
    C22 C21 H21B . . 109.4 ?
    C20 C21 H21B . . 109.4 ?
    H21A C21 H21B . . 108.0 ?
    C21 C22 C17 . . 115.40(18) ?
    C21 C22 H22A . . 108.4 ?
    C17 C22 H22A . . 108.4 ?
    C21 C22 H22B . . 108.4 ?
    C17 C22 H22B . . 108.4 ?
    H22A C22 H22B . . 107.5 ?
    C4 C23 H23A . . 109.5 ?
    C4 C23 H23B . . 109.5 ?
    H23A C23 H23B . . 109.5 ?
    C4 C23 H23C . . 109.5 ?
    H23A C23 H23C . . 109.5 ?
    H23B C23 H23C . . 109.5 ?
    C4 C24 H24A . . 109.5 ?
    C4 C24 H24B . . 109.5 ?
    H24A C24 H24B . . 109.5 ?
    C4 C24 H24C . . 109.5 ?
    H24A C24 H24C . . 109.5 ?
    H24B C24 H24C . . 109.5 ?
    C10 C25 H25A . . 109.5 ?
    C10 C25 H25B . . 109.5 ?
    H25A C25 H25B . . 109.5 ?
    C10 C25 H25C . . 109.5 ?
    H25A C25 H25C . . 109.5 ?
    H25B C25 H25C . . 109.5 ?
    C8 C26 H26A . . 109.5 ?
    C8 C26 H26B . . 109.5 ?
    H26A C26 H26B . . 109.5 ?
    C8 C26 H26C . . 109.5 ?
    H26A C26 H26C . . 109.5 ?
    H26B C26 H26C . . 109.5 ?
    C14 C27 H27A . . 109.5 ?
    C14 C27 H27B . . 109.5 ?
    H27A C27 H27B . . 109.5 ?
    C14 C27 H27C . . 109.5 ?
    H27A C27 H27C . . 109.5 ?
    H27B C27 H27C . . 109.5 ?
    C17 C28 H28A . . 109.5 ?
    C17 C28 H28B . . 109.5 ?
    H28A C28 H28B . . 109.5 ?
    C17 C28 H28C . . 109.5 ?
    H28A C28 H28C . . 109.5 ?
    H28B C28 H28C . . 109.5 ?
    O5 C29 N2 . . 121.4(2) ?
    O5 C29 C20 . . 121.2(2) ?
    N2 C29 C20 . . 117.40(18) ?
    C20 C30 H30A . . 109.5 ?
    C20 C30 H30B . . 109.5 ?
    H30A C30 H30B . . 109.5 ?
    C20 C30 H30C . . 109.5 ?
    H30A C30 H30C . . 109.5 ?
    H30B C30 H30C . . 109.5 ?
    N2 C31 C32 . . 112.32(18) ?
    N2 C31 H31A . . 109.1 ?
    C32 C31 H31A . . 109.1 ?
    N2 C31 H31B . . 109.1 ?
    C32 C31 H31B . . 109.1 ?
    H31A C31 H31B . . 107.9 ?
    O6 C32 O7 . . 125.7(2) ?
    O6 C32 C31 . . 125.2(2) ?
    O7 C32 C31 . . 109.10(19) ?
    O7 C33 C34 . . 109.2(3) ?
    O7 C33 H33A . . 109.8 ?
    C34 C33 H33A . . 109.8 ?
    O7 C33 H33B . . 109.8 ?
    C34 C33 H33B . . 109.8 ?
    H33A C33 H33B . . 108.3 ?
    C33 C34 H34A . . 109.5 ?
    C33 C34 H34B . . 109.5 ?
    H34A C34 H34B . . 109.5 ?
    C33 C34 H34C . . 109.5 ?
    H34A C34 H34C . . 109.5 ?
    H34B C34 H34C . . 109.5 ?
    C35 O8 H8 . . 109.5 ?
    O8 C35 H35A . . 109.5 ?
    O8 C35 H35B . . 109.5 ?
    H35A C35 H35B . . 109.5 ?
    O8 C35 H35C . . 109.5 ?
    H35A C35 H35C . . 109.5 ?
    H35B C35 H35C . . 109.5 ?
loop_
    _geom_torsion_atom_site_label_1
    _geom_torsion_atom_site_label_2
    _geom_torsion_atom_site_label_3
    _geom_torsion_atom_site_label_4
    _geom_torsion_site_symmetry_1
    _geom_torsion_site_symmetry_2
    _geom_torsion_site_symmetry_3
    _geom_torsion_site_symmetry_4
    _geom_torsion
    _geom_torsion_publ_flag
    C3 O1 N1 O3 . . . . -171.98(18) ?
    C3 O1 N1 O2 . . . . 7.6(3) ?
    C10 C1 C2 C3 . . . . -57.2(2) ?
    N1 O1 C3 C2 . . . . 77.22(19) ?
    N1 O1 C3 C4 . . . . -159.65(15) ?
    C1 C2 C3 O1 . . . . 175.89(14) ?
    C1 C2 C3 C4 . . . . 58.1(2) ?
    O1 C3 C4 C24 . . . . -47.73(19) ?
    C2 C3 C4 C24 . . . . 72.0(2) ?
    O1 C3 C4 C23 . . . . 70.72(19) ?
    C2 C3 C4 C23 . . . . -169.56(16) ?
    O1 C3 C4 C5 . . . . -173.29(14) ?
    C2 C3 C4 C5 . . . . -53.6(2) ?
    C24 C4 C5 C6 . . . . 59.7(2) ?
    C3 C4 C5 C6 . . . . -176.67(16) ?
    C23 C4 C5 C6 . . . . -61.8(2) ?
    C24 C4 C5 C10 . . . . -71.1(2) ?
    C3 C4 C5 C10 . . . . 52.5(2) ?
    C23 C4 C5 C10 . . . . 167.32(16) ?
    C10 C5 C6 C7 . . . . -64.4(2) ?
    C4 C5 C6 C7 . . . . 161.69(16) ?
    C5 C6 C7 C8 . . . . 56.1(2) ?
    C6 C7 C8 C26 . . . . 75.1(2) ?
    C6 C7 C8 C9 . . . . -45.1(2) ?
    C6 C7 C8 C14 . . . . -164.45(15) ?
    C26 C8 C9 C11 . . . . 58.58(18) ?
    C7 C8 C9 C11 . . . . 177.61(14) ?
    C14 C8 C9 C11 . . . . -61.66(18) ?
    C26 C8 C9 C10 . . . . -74.52(19) ?
    C7 C8 C9 C10 . . . . 44.5(2) ?
    C14 C8 C9 C10 . . . . 165.23(14) ?
    C2 C1 C10 C25 . . . . -70.77(19) ?
    C2 C1 C10 C5 . . . . 52.94(19) ?
    C2 C1 C10 C9 . . . . 167.18(14) ?
    C6 C5 C10 C25 . . . . -64.3(2) ?
    C4 C5 C10 C25 . . . . 67.5(2) ?
    C6 C5 C10 C1 . . . . 175.38(15) ?
    C4 C5 C10 C1 . . . . -52.79(19) ?
    C6 C5 C10 C9 . . . . 59.85(18) ?
    C4 C5 C10 C9 . . . . -168.32(15) ?
    C11 C9 C10 C25 . . . . -55.9(2) ?
    C8 C9 C10 C25 . . . . 73.8(2) ?
    C11 C9 C10 C1 . . . . 63.80(19) ?
    C8 C9 C10 C1 . . . . -166.48(15) ?
    C11 C9 C10 C5 . . . . 179.00(15) ?
    C8 C9 C10 C5 . . . . -51.27(19) ?
    C8 C9 C11 O4 . . . . -144.77(19) ?
    C10 C9 C11 O4 . . . . -10.6(3) ?
    C8 C9 C11 C12 . . . . 35.9(2) ?
    C10 C9 C11 C12 . . . . 170.02(16) ?
    O4 C11 C12 C13 . . . . 174.69(19) ?
    C9 C11 C12 C13 . . . . -5.9(3) ?
    C11 C12 C13 C18 . . . . 177.53(17) ?
    C11 C12 C13 C14 . . . . 2.6(3) ?
    C12 C13 C14 C15 . . . . -151.67(17) ?
    C18 C13 C14 C15 . . . . 33.5(2) ?
    C12 C13 C14 C27 . . . . 91.53(19) ?
    C18 C13 C14 C27 . . . . -83.32(19) ?
    C12 C13 C14 C8 . . . . -29.3(2) ?
    C18 C13 C14 C8 . . . . 155.85(15) ?
    C26 C8 C14 C13 . . . . -61.40(18) ?
    C7 C8 C14 C13 . . . . 179.64(15) ?
    C9 C8 C14 C13 . . . . 58.54(18) ?
    C26 C8 C14 C15 . . . . 61.66(19) ?
    C7 C8 C14 C15 . . . . -57.31(19) ?
    C9 C8 C14 C15 . . . . -178.41(15) ?
    C26 C8 C14 C27 . . . . -178.96(15) ?
    C7 C8 C14 C27 . . . . 62.08(18) ?
    C9 C8 C14 C27 . . . . -59.02(18) ?
    C13 C14 C15 C16 . . . . -39.6(2) ?
    C27 C14 C15 C16 . . . . 76.7(2) ?
    C8 C14 C15 C16 . . . . -161.15(15) ?
    C14 C15 C16 C17 . . . . 55.7(2) ?
    C15 C16 C17 C28 . . . . 60.9(2) ?
    C15 C16 C17 C22 . . . . 179.60(16) ?
    C15 C16 C17 C18 . . . . -59.9(2) ?
    C12 C13 C18 C17 . . . . 144.52(17) ?
    C14 C13 C18 C17 . . . . -40.5(2) ?
    C12 C13 C18 C19 . . . . -89.5(2) ?
    C14 C13 C18 C19 . . . . 85.45(19) ?
    C16 C17 C18 C13 . . . . 51.0(2) ?
    C28 C17 C18 C13 . . . . -69.9(2) ?
    C22 C17 C18 C13 . . . . 172.58(16) ?
    C16 C17 C18 C19 . . . . -73.29(19) ?
    C28 C17 C18 C19 . . . . 165.80(16) ?
    C22 C17 C18 C19 . . . . 48.3(2) ?
    C13 C18 C19 C20 . . . . 179.00(16) ?
    C17 C18 C19 C20 . . . . -54.6(2) ?
    C18 C19 C20 C29 . . . . -64.7(2) ?
    C18 C19 C20 C21 . . . . 56.9(2) ?
    C18 C19 C20 C30 . . . . 176.67(18) ?
    C29 C20 C21 C22 . . . . 68.4(2) ?
    C19 C20 C21 C22 . . . . -56.1(2) ?
    C30 C20 C21 C22 . . . . -175.09(19) ?
    C20 C21 C22 C17 . . . . 56.4(3) ?
    C16 C17 C22 C21 . . . . 69.3(2) ?
    C28 C17 C22 C21 . . . . -170.23(18) ?
    C18 C17 C22 C21 . . . . -50.9(2) ?
    C31 N2 C29 O5 . . . . 0.0(3) ?
    C31 N2 C29 C20 . . . . -177.81(18) ?
    C19 C20 C29 O5 . . . . 154.10(19) ?
    C21 C20 C29 O5 . . . . 33.3(2) ?
    C30 C20 C29 O5 . . . . -85.7(2) ?
    C19 C20 C29 N2 . . . . -28.1(3) ?
    C21 C20 C29 N2 . . . . -148.88(18) ?
    C30 C20 C29 N2 . . . . 92.1(2) ?
    C29 N2 C31 C32 . . . . -134.1(2) ?
    C33 O7 C32 O6 . . . . 2.8(4) ?
    C33 O7 C32 C31 . . . . -178.3(3) ?
    N2 C31 C32 O6 . . . . 4.9(4) ?
    N2 C31 C32 O7 . . . . -174.1(2) ?
    C32 O7 C33 C34 . . . . 87.1(3) ?
loop_
    _geom_hbond_atom_site_label_D
    _geom_hbond_atom_site_label_H
    _geom_hbond_atom_site_label_A
    _geom_hbond_site_symmetry_A
    _geom_hbond_distance_DH
    _geom_hbond_distance_HA
    _geom_hbond_distance_DA
    _geom_hbond_angle_DHA
    N2 H2N O8 4_556 0.88 2.04 2.806(3) 144.3
    O8 H8 O5 . 0.84 1.89 2.728(2) 176.9
    C1 H1A O4 . 0.99 2.34 2.968(2) 120.1
    C19 H19B O8 4_556 0.99 2.40 3.359(3) 162.7
    C25 H25A O4 . 0.98 2.41 3.058(3) 123.0
    C34 H34B O5 4_566 0.98 2.58 3.515(4) 160.4
