# Supplementary material for: (3β,18β,20β)-N-Eth­oxy­carbonyl­methyl-3-nitrato-11-oxoolean-12-ene-29-carboxamide methanol monosolvate
Source: Acta Crystallogr Sect E Struct Rep Online. 2012 Mar 31;68(Pt 4):o1229–30. doi: 10.1107/S1600536812012561 (PMC3344161; doi:10.1107/S1600536812012561)
Supplement: Supplementary file 2 [file e-68-o1229-Isup2.hkl]

# 
# h,k,l, Fc-squared, Fo-squared, sigma(Fo-squared) and status flag 
# 
data_I
_shelx_title ' 1366 in P2(1)2(1)2(1), Friedel pairs merged' 
_shelx_refln_list_code          4 
_shelx_F_calc_maximum      279.94 
_exptl_crystal_F_000      1376.00 
_reflns_d_resolution_high  0.7108 
 
loop_ 
 _symmetry_equiv_pos_as_xyz 
 'x, y, z' 
 '-x+1/2, -y, z+1/2' 
 '-x, y+1/2, -z+1/2' 
 'x+1/2, -y+1/2, -z' 
 
_cell_length_a    10.1598 
_cell_length_b    11.1275 
_cell_length_c    30.3868 
_cell_angle_alpha  90.000 
_cell_angle_beta   90.000 
_cell_angle_gamma  90.000 
 
_shelx_F_squared_multiplier     1.000 
 
loop_ 
 _refln_index_h 
 _refln_index_k 
 _refln_index_l 
 _refln_F_squared_calc 
 _refln_F_squared_meas 
 _refln_F_squared_sigma 
 _refln_observed_status 
   2   0   0      678.44      720.20     11.57 o 
   4   0   0      441.19      422.06      8.86 o 
   6   0   0       15.89       23.42      4.24 o 
   8   0   0     1138.51     1067.89     22.34 o 
  10   0   0      362.47      336.65     11.38 o 
  12   0   0       11.59        6.88      7.15 o 
  14   0   0        0.01      -25.85     20.49 o 
   2   1   0      299.70      418.60      5.39 o 
   3   1   0     1520.12     1506.56     15.15 o 
   4   1   0     4047.62     4089.18     39.94 o 
   5   1   0      263.07      287.50      5.72 o 
   6   1   0     1941.47     1961.94     21.99 o 
   7   1   0       39.10       49.82      3.56 o 
   8   1   0      129.68      124.58      9.01 o 
   9   1   0      559.55      522.32      9.37 o 
  10   1   0       62.25       58.96      4.99 o 
  11   1   0       24.61       27.18      4.91 o 
  12   1   0      165.86      171.89      7.42 o 
  13   1   0      247.34      251.94      8.96 o 
  14   1   0       29.74       50.54      6.83 o 
   0   2   0     3033.59     3032.86     96.82 o 
   1   2   0     1881.02     1723.83     18.51 o 
   2   2   0     1169.42     1111.84     11.48 o 
   4   2   0     3073.73     2866.69     31.09 o 
   6   2   0       11.45        6.44      3.17 o 
   7   2   0      499.58      461.34     10.42 o 
   8   2   0      666.16      591.69     10.46 o 
   9   2   0     1375.08     1316.91     21.17 o 
  10   2   0       26.28       17.16      5.09 o 
  11   2   0       12.72        7.85      5.26 o 
  12   2   0       11.03       25.92      5.80 o 
  13   2   0       13.58        5.62      5.98 o 
  14   2   0        1.64        0.47      6.63 o 
   1   3   0     2676.18     2890.06     28.49 o 
   2   3   0     6411.95     6939.26     73.52 o 
   3   3   0      420.68      351.57      5.42 o 
   4   3   0      245.02      198.77      4.38 o 
   5   3   0      599.38      638.36      7.97 o 
   6   3   0       98.73       89.51      3.01 o 
   7   3   0     1291.75     1259.57     17.06 o 
   8   3   0      214.03      203.38      6.10 o 
   9   3   0       96.36       95.65      5.52 o 
  10   3   0      314.82      356.38      9.03 o 
  11   3   0      282.18      271.30      8.49 o 
  12   3   0      119.89      107.40      6.77 o 
  13   3   0        7.61       35.08     23.66 o 
  14   3   0      278.22      253.08     15.41 o 
   0   4   0    15717.86    17803.93    264.17 o 
   1   4   0      191.20      250.35      4.10 o 
   2   4   0     2270.45     2216.88     29.50 o 
   3   4   0       35.85       34.57      2.60 o 
   4   4   0     3962.15     3728.57     37.16 o 
   5   4   0      112.66      146.39      3.98 o 
   6   4   0     1491.38     1419.89     15.26 o 
   7   4   0      238.20      211.34      5.54 o 
   8   4   0      606.07      530.54      9.96 o 
   9   4   0      154.28      146.95      5.62 o 
  10   4   0      485.00      437.01      9.77 o 
  11   4   0       51.43       48.10      5.70 o 
  12   4   0      418.40      388.35     10.18 o 
  13   4   0       12.27       10.39      8.42 o 
   1   5   0     1927.73     1982.17     20.56 o 
   2   5   0      419.80      461.67      9.30 o 
   3   5   0      194.56      253.13      5.61 o 
   4   5   0      991.47     1016.39     11.48 o 
   5   5   0       32.02       33.44      3.48 o 
   6   5   0      209.77      255.30      5.58 o 
   7   5   0      251.49      193.83      5.74 o 
   8   5   0      276.32      233.54      7.68 o 
   9   5   0      151.64      144.76      6.80 o 
  10   5   0      643.56      642.68     13.21 o 
  11   5   0      386.07      394.95     10.83 o 
  12   5   0      806.87      795.43     15.91 o 
  13   5   0       83.96       92.32      9.98 o 
   0   6   0      407.63      451.54     12.82 o 
   1   6   0     2158.58     2286.69     23.67 o 
   2   6   0      130.32      120.50      3.45 o 
   3   6   0     3410.98     3413.75     37.00 o 
   4   6   0      512.88      560.76      8.37 o 
   5   6   0        0.05       -2.72      3.15 o 
   6   6   0        0.52       -4.57      3.31 o 
   7   6   0       55.69       48.26      4.52 o 
   8   6   0      463.76      408.36     10.11 o 
   9   6   0      279.07      240.80     10.01 o 
  10   6   0       48.27       52.49      6.57 o 
  11   6   0      103.35      107.49      7.30 o 
  12   6   0        0.17       17.67      8.48 o 
  13   6   0       30.97       25.57      9.34 o 
   1   7   0      184.81      195.79      4.55 o 
   2   7   0      258.96      330.67      6.77 o 
   3   7   0       85.66       87.68      3.77 o 
   4   7   0      152.73      139.48      4.64 o 
   5   7   0      790.89      704.01     10.26 o 
   6   7   0       15.81       10.62      3.76 o 
   7   7   0       59.56       61.62      4.85 o 
   8   7   0        5.14       18.67      5.27 o 
   9   7   0     1060.80      970.56     17.02 o 
  10   7   0       78.46       72.38      6.60 o 
  11   7   0        1.31        6.11      7.93 o 
  12   7   0        4.63        1.47     10.79 o 
   0   8   0     1386.40     1315.34     22.92 o 
   1   8   0       24.02       16.63      4.05 o 
   2   8   0       28.02       23.55      3.34 o 
   3   8   0       15.66       21.69      3.23 o 
   4   8   0      417.68      343.30      7.27 o 
   5   8   0      412.52      361.40      6.99 o 
   6   8   0        0.50        1.05      3.84 o 
   7   8   0       89.44       71.43     10.53 o 
   8   8   0       67.66       52.82      5.84 o 
   9   8   0        1.59       14.84      8.68 o 
  10   8   0       17.71       29.07      8.09 o 
  11   8   0       89.52       82.19      9.51 o 
  12   8   0      144.03      183.71     17.06 o 
   1   9   0      115.94      125.54      5.09 o 
   2   9   0        3.24       -0.77      4.66 o 
   3   9   0       48.45       72.86      5.64 o 
   4   9   0      122.29      115.60      4.51 o 
   5   9   0        0.15        6.79      3.96 o 
   6   9   0      144.84      139.23      5.53 o 
   7   9   0      677.72      618.91     11.55 o 
   8   9   0       39.69       32.31      7.58 o 
   9   9   0        1.21        8.27      7.66 o 
  10   9   0      163.10      167.54     11.63 o 
  11   9   0        0.33       -8.33      8.16 o 
   0  10   0        8.69        8.78      8.89 o 
   1  10   0      301.87      245.56      6.88 o 
   2  10   0      349.15      391.01      8.09 o 
   3  10   0      127.66      135.33      5.29 o 
   4  10   0      585.93      473.66     10.17 o 
   5  10   0        0.00       -0.60      4.00 o 
   6  10   0      236.30      218.75      6.95 o 
   7  10   0       18.62       27.95      5.37 o 
   8  10   0      202.46      197.72     10.61 o 
   9  10   0      210.13      202.68     12.26 o 
  10  10   0       28.06       29.64     15.56 o 
   1  11   0      115.40      124.64      5.36 o 
   2  11   0      175.58      161.28      5.77 o 
   3  11   0      671.99      694.69     11.17 o 
   4  11   0       27.83       29.32      4.46 o 
   5  11   0       55.91       59.58      4.92 o 
   6  11   0        0.03        8.78      4.48 o 
   7  11   0       42.28       41.46      6.53 o 
   8  11   0      208.79      186.85     13.35 o 
   9  11   0      154.77      150.01     13.28 o 
  10  11   0      119.63      126.49     20.87 o 
   0  12   0       11.42       -4.14      7.38 o 
   1  12   0       38.65       40.79      5.31 o 
   2  12   0        9.94       -3.16      4.28 o 
   4  12   0       10.75       13.47      4.52 o 
   5  12   0        0.92        2.80      4.56 o 
   6  12   0       79.43       79.32      6.39 o 
   7  12   0       30.43       24.19      8.31 o 
   8  12   0       46.86       54.29     14.98 o 
   9  12   0      363.27      388.76     25.83 o 
   1  13   0        0.01       -2.64      4.58 o 
   2  13   0      176.01      193.63      6.75 o 
   3  13   0      119.96      122.34      6.09 o 
   4  13   0        0.05       -5.57      5.37 o 
   5  13   0      101.09       92.57      9.45 o 
   6  13   0        4.21       -9.48      6.68 o 
   7  13   0        0.36      -12.17      8.12 o 
   0  14   0        0.41       39.29      7.96 o 
   1  14   0      124.46      127.63      6.45 o 
   2  14   0       46.55       42.16      6.10 o 
   3  14   0      117.20      103.30      7.01 o 
   4  14   0       22.19        8.80      6.88 o 
   5  14   0       47.98       50.59      7.78 o 
   6  14   0      212.34      218.40     10.08 o 
   1  15   0      169.59      176.12      8.82 o 
   2  15   0      565.26      575.05     12.95 o 
   3  15   0        7.03      -12.94      8.63 o 
   4  15   0       74.23       73.15     12.20 o 
   2   0   1       19.44        7.09      1.42 o 
   3   0   1    17460.00    18576.82    191.44 o 
   4   0   1     1492.56     1460.24     16.26 o 
   5   0   1      748.97      770.60     15.06 o 
   6   0   1      151.19      150.67      4.51 o 
   7   0   1      247.05      217.03      5.72 o 
   8   0   1      735.20      761.97     11.00 o 
   9   0   1      615.20      661.65     12.24 o 
  10   0   1       25.22       24.86      4.72 o 
  11   0   1      290.04      276.03      7.85 o 
  12   0   1       29.62       24.08      5.24 o 
  13   0   1        0.50       -7.79      5.19 o 
  14   0   1        3.90       -5.46     15.03 o 
   1   1   1     9799.93     6161.70    162.84 o 
   2   1   1    19427.81    20018.80    160.34 o 
   3   1   1     1392.83     1696.11     13.29 o 
   4   1   1     7512.23     8076.79     57.22 o 
   5   1   1      122.43      102.69      2.55 o 
   6   1   1      544.40      526.46      5.61 o 
   7   1   1       49.00       54.89      2.56 o 
   8   1   1       52.62       38.49      5.32 o 
   9   1   1      581.97      569.03      6.83 o 
  10   1   1      728.88      714.15      8.01 o 
  11   1   1       23.39       24.63      3.46 o 
  12   1   1        9.30        5.09      3.94 o 
  13   1   1       64.10       68.20      4.71 o 
  14   1   1        4.92        5.79      4.38 o 
   0   2   1    78367.90    77400.46   1007.21 o 
   1   2   1    14333.18    15308.93    105.55 o 
   2   2   1      355.72      348.44      3.11 o 
   3   2   1     1010.62      927.74      6.95 o 
   4   2   1     2776.47     2766.58     22.01 o 
   5   2   1     2262.85     2337.99     16.54 o 
   6   2   1      443.25      468.18      4.77 o 
   7   2   1       79.48       89.49      2.87 o 
   8   2   1       95.01       85.49      3.55 o 
   9   2   1      286.52      269.19      5.59 o 
  10   2   1      222.57      225.88      5.45 o 
  11   2   1       84.56       87.03      4.35 o 
  12   2   1      284.17      277.75      6.36 o 
  13   2   1       79.48       68.25      4.75 o 
  14   2   1      124.78      124.73      5.44 o 
   0   3   1       88.54       97.62      2.87 o 
   1   3   1     1062.24     1227.42      9.66 o 
   2   3   1     3447.74     3575.68     24.99 o 
   3   3   1       78.87       60.78      1.63 o 
   4   3   1     3193.00     3173.85     21.46 o 
   5   3   1     1089.10     1102.50      8.47 o 
   6   3   1      637.52      619.25      5.74 o 
   7   3   1      525.43      514.75      6.06 o 
   8   3   1      984.74      868.35      9.42 o 
   9   3   1      149.85      142.24      4.25 o 
  10   3   1     1105.12     1018.99     11.05 o 
  11   3   1       70.91       75.10      4.21 o 
  12   3   1       55.14       63.45      4.41 o 
  13   3   1      801.79      779.87     13.59 o 
  14   3   1      158.50      176.97      8.63 o 
   0   4   1     1173.67     1099.16     10.99 o 
   1   4   1       44.30       53.28      1.52 o 
   2   4   1     3426.93     3727.77     28.08 o 
   3   4   1      821.82      708.08      6.03 o 
   4   4   1       46.73       59.90      2.00 o 
   5   4   1      672.16      697.39      5.99 o 
   6   4   1      172.77      164.55      3.28 o 
   7   4   1       84.01       98.22      3.12 o 
   8   4   1      538.32      455.92      6.54 o 
   9   4   1      228.62      216.38      5.24 o 
  10   4   1      267.41      228.33      5.53 o 
  11   4   1       12.06       10.58      3.74 o 
  12   4   1       60.80       53.54      6.27 o 
  13   4   1       26.94       29.83      5.45 o 
   0   5   1      159.22      146.81      3.42 o 
   1   5   1     1163.05     1240.70      9.56 o 
   2   5   1     7256.24     7434.58     55.63 o 
   3   5   1      563.84      600.56      5.95 o 
   4   5   1      676.79      660.66      5.82 o 
   5   5   1      805.56      750.61      6.53 o 
   6   5   1      288.12      278.35      3.85 o 
   7   5   1      135.47      138.93      3.43 o 
   8   5   1      220.80      201.38      4.90 o 
   9   5   1       75.71       71.43      4.22 o 
  10   5   1       33.88       47.38      4.23 o 
  11   5   1       56.68       63.06      6.87 o 
  12   5   1      356.84      353.53      8.53 o 
  13   5   1      161.33      160.24      7.78 o 
   0   6   1     2697.81     2888.98     29.61 o 
   1   6   1     1855.12     1794.47     13.43 o 
   2   6   1      397.71      436.33      4.72 o 
   3   6   1      719.50      673.54      6.58 o 
   4   6   1      122.87      116.44      2.62 o 
   5   6   1       29.91       37.95      2.24 o 
   6   6   1      528.14      461.38      5.28 o 
   7   6   1       84.94       78.21      3.16 o 
   8   6   1       23.75       42.45      3.77 o 
   9   6   1      176.41      161.98      5.16 o 
  10   6   1      146.31      125.80      5.03 o 
  11   6   1       47.71       41.55      5.13 o 
  12   6   1      382.15      386.15     10.02 o 
  13   6   1      178.43      192.30      8.24 o 
   0   7   1      515.88      516.90      7.10 o 
   1   7   1      103.55      135.76      2.95 o 
   2   7   1      810.38      765.32      7.02 o 
   3   7   1      116.12      114.32      2.89 o 
   4   7   1      360.74      326.49      4.73 o 
   5   7   1        3.35        0.91      2.44 o 
   6   7   1      114.00      121.45      3.37 o 
   7   7   1      299.20      292.59      5.70 o 
   8   7   1      635.98      581.36      8.81 o 
   9   7   1       67.30       92.53      5.98 o 
  10   7   1      213.75      190.27      6.34 o 
  11   7   1       75.95       82.48      6.03 o 
  12   7   1       86.89       81.90      6.86 o 
   0   8   1        2.60        2.05      3.09 o 
   1   8   1       12.38       13.85      2.30 o 
   2   8   1       23.63       22.42      2.16 o 
   3   8   1      323.66      293.45      4.48 o 
   4   8   1      246.82      254.28      4.64 o 
   5   8   1      198.58      177.58      4.10 o 
   6   8   1       61.73       55.12      3.09 o 
   7   8   1      116.37       91.37      3.78 o 
   8   8   1      218.51      181.01      5.41 o 
   9   8   1      247.65      234.84      7.14 o 
  10   8   1       94.21       96.79      6.64 o 
  11   8   1       56.17       65.13      6.50 o 
  12   8   1       99.73      112.60      7.43 o 
   0   9   1       94.44      117.28      4.66 o 
   1   9   1      786.85      781.89      9.91 o 
   2   9   1       85.26       55.15      2.92 o 
   3   9   1      847.45      838.46      8.12 o 
   4   9   1      595.82      509.24      5.85 o 
   5   9   1       93.41       77.59      3.36 o 
   6   9   1      101.43      115.48      3.56 o 
   7   9   1      174.79      185.20      4.46 o 
   8   9   1       91.87       91.57      5.17 o 
   9   9   1      246.91      237.29      7.97 o 
  10   9   1       82.44       82.79      6.47 o 
  11   9   1       79.03       83.30      7.47 o 
   0  10   1      195.18      184.82      8.03 o 
   1  10   1       10.52       23.75      2.87 o 
   2  10   1      454.99      441.43      6.05 o 
   3  10   1      151.33      159.52      3.96 o 
   4  10   1      417.35      386.38      5.75 o 
   5  10   1       20.29       24.37      2.91 o 
   6  10   1       77.35       74.48      4.16 o 
   7  10   1      375.29      351.21      9.07 o 
   8  10   1        1.95        3.77      8.54 o 
   9  10   1       99.13       93.73      6.71 o 
  10  10   1       37.51       40.54      5.79 o 
   0  11   1       25.96       32.65      4.36 o 
   1  11   1      208.88      223.25      4.93 o 
   2  11   1      167.86      130.93      3.84 o 
   3  11   1       68.74       76.72      3.46 o 
   4  11   1      103.71      121.42      3.84 o 
   5  11   1       55.70       45.34      3.39 o 
   6  11   1      429.42      398.59      6.52 o 
   7  11   1       30.36       23.94      5.49 o 
   8  11   1      210.86      237.71     10.15 o 
   9  11   1       34.93       34.41      7.94 o 
  10  11   1       32.51       36.67      8.29 o 
   0  12   1       14.35       13.71      4.38 o 
   1  12   1       11.79        2.16      3.02 o 
   2  12   1       37.14       37.90      3.46 o 
   3  12   1      754.59      725.00      8.38 o 
   4  12   1      122.95      113.05      3.98 o 
   5  12   1      108.95       83.08      4.12 o 
   6  12   1      116.35      107.37      5.09 o 
   7  12   1      222.90      201.90      7.09 o 
   8  12   1       66.91       85.29      8.47 o 
   9  12   1      137.68      162.72      9.98 o 
   0  13   1      138.18      140.12      6.43 o 
   1  13   1      132.91      130.19      4.27 o 
   2  13   1      473.56      474.20      6.94 o 
   3  13   1      123.75      134.51      5.30 o 
   4  13   1       76.01       59.64      4.11 o 
   5  13   1      165.79      168.10      5.72 o 
   6  13   1       88.01       72.16      5.44 o 
   7  13   1       26.53       30.28      6.30 o 
   0  14   1      537.24      537.72     10.78 o 
   1  14   1       72.03       67.58      4.08 o 
   2  14   1      142.82      133.73      6.02 o 
   3  14   1      161.57      177.39      5.53 o 
   4  14   1       48.70       35.14      4.79 o 
   5  14   1      174.78      179.12      6.64 o 
   6  14   1      170.21      188.07      6.86 o 
   0  15   1        6.86        2.83      5.51 o 
   1  15   1      180.30      175.62      5.50 o 
   2  15   1       24.76       44.64      5.11 o 
   3  15   1       23.22        8.91      5.20 o 
   4  15   1        1.82       -7.64      5.09 o 
   2   0   2      656.52      712.51      6.83 o 
   3   0   2      421.29      393.97      4.46 o 
   4   0   2     6190.82     6432.60     67.04 o 
   5   0   2        8.07       -1.27      7.23 o 
   6   0   2      858.86      831.11     10.78 o 
   7   0   2        2.64       -0.35      3.11 o 
   8   0   2      149.49      153.55      5.63 o 
   9   0   2     1044.55     1031.59     13.97 o 
  10   0   2      208.58      192.83      6.40 o 
  11   0   2        1.90       15.96      6.94 o 
  12   0   2       74.83       88.48      5.84 o 
  13   0   2       42.99       39.08      5.65 o 
  14   0   2        2.07       -4.83      9.47 o 
   2   1   2      339.87      470.57      3.78 o 
   3   1   2     2529.46     2596.19     17.38 o 
   4   1   2     2628.43     2886.89     20.04 o 
   5   1   2      598.17      556.00      5.37 o 
   6   1   2       52.16       63.00      2.37 o 
   7   1   2      962.70      969.90      8.99 o 
   8   1   2      160.67      152.76      5.97 o 
   9   1   2      222.78      218.65      4.68 o 
  10   1   2      320.59      361.35      5.81 o 
  11   1   2      144.12      155.25      4.41 o 
  12   1   2        0.96       -5.09      3.66 o 
  13   1   2      405.22      392.39      7.27 o 
  14   1   2      213.22      209.86      6.12 o 
   0   2   2    21493.38    21929.12    202.49 o 
   1   2   2     1258.04     1254.95      8.79 o 
   2   2   2     2203.95     2103.89     14.85 o 
   3   2   2     5528.55     5034.71     37.61 o 
   4   2   2     1300.36     1371.28     10.05 o 
   5   2   2      551.81      602.80      5.18 o 
   6   2   2       30.40       40.52      1.75 o 
   7   2   2      904.87      828.92      8.28 o 
   8   2   2       96.33       81.92      3.33 o 
   9   2   2       82.36       73.36      3.75 o 
  10   2   2        2.68        1.00      3.41 o 
  11   2   2      104.41      112.58      4.52 o 
  12   2   2      233.91      228.55      5.96 o 
  13   2   2      158.40      174.52      6.13 o 
  14   2   2       18.74        6.38      4.86 o 
   0   3   2     1968.91     2002.27     18.98 o 
   1   3   2     2909.18     2955.20     22.41 o 
   2   3   2     1646.09     1721.09     12.36 o 
   3   3   2     1276.43     1166.27      9.65 o 
   4   3   2      551.66      579.80      5.44 o 
   5   3   2      333.90      354.54      3.83 o 
   6   3   2      551.73      602.35      5.37 o 
   7   3   2       52.46       44.93      2.63 o 
   8   3   2      175.54      142.30      4.02 o 
   9   3   2      633.11      569.28      7.55 o 
  10   3   2      166.52      165.28      4.66 o 
  11   3   2      461.92      448.61      7.20 o 
  12   3   2      229.43      245.68      6.03 o 
  13   3   2      333.68      348.77      7.44 o 
  14   3   2        9.79       25.29      5.58 o 
   1   4   2     1687.61     1815.40     13.72 o 
   2   4   2      957.84     1014.23      8.44 o 
   3   4   2     2864.57     3113.89     22.38 o 
   4   4   2     2265.05     2148.64     16.54 o 
   5   4   2      690.68      667.11      5.60 o 
   6   4   2      852.70      763.99      6.54 o 
   7   4   2      541.91      507.51      6.14 o 
   8   4   2       39.38       45.09      3.66 o 
   9   4   2      331.56      311.57      5.94 o 
  10   4   2      324.32      290.89      6.54 o 
  11   4   2       50.86       58.88      4.11 o 
  12   4   2       58.68       47.59      7.22 o 
  13   4   2      105.82      101.50      6.13 o 
   0   5   2       29.01       40.60      2.18 o 
   1   5   2      867.01     1001.49      8.02 o 
   2   5   2      676.98      845.28      7.57 o 
   3   5   2     1602.75     1693.38     12.78 o 
   4   5   2      105.25      120.82      2.48 o 
   5   5   2      375.25      403.04      4.65 o 
   6   5   2      738.97      718.91      6.44 o 
   7   5   2      290.04      277.34      4.85 o 
   8   5   2      770.59      707.10      8.37 o 
   9   5   2       95.60       93.45      4.42 o 
  10   5   2      828.53      761.47     10.28 o 
  11   5   2      178.28      169.44      5.68 o 
  12   5   2      592.46      582.97     10.42 o 
  13   5   2       44.83       60.73      6.52 o 
   0   6   2     1722.81     1893.43     18.62 o 
   1   6   2       50.05       71.30      2.68 o 
   2   6   2      162.19      187.78      3.32 o 
   3   6   2      432.68      508.75      5.78 o 
   4   6   2      456.42      459.00      4.93 o 
   5   6   2      490.85      542.68      5.65 o 
   6   6   2      233.11      214.98      4.08 o 
   7   6   2       52.55       62.34      3.27 o 
   8   6   2     1536.95     1355.15     14.87 o 
   9   6   2      426.84      415.44      8.73 o 
  10   6   2       13.52        9.83      4.54 o 
  11   6   2       15.77       15.65      4.63 o 
  12   6   2       74.73       90.99      5.68 o 
  13   6   2      103.32      120.87     10.14 o 
   0   7   2      592.87      563.72      7.58 o 
   1   7   2     1989.34     1987.18     14.89 o 
   2   7   2      141.65      158.19      3.18 o 
   3   7   2      407.56      411.86      4.86 o 
   4   7   2       77.41       91.79      2.86 o 
   5   7   2       18.70       22.56      2.57 o 
   6   7   2      547.57      492.42      7.74 o 
   7   7   2      576.67      456.07      7.00 o 
   8   7   2      133.71      130.13      4.99 o 
   9   7   2      312.04      332.31      7.69 o 
  10   7   2       10.16       18.15      5.51 o 
  11   7   2       10.38        7.03      4.95 o 
  12   7   2      101.55       91.93      6.95 o 
   0   8   2     2835.46     2671.39     30.11 o 
   1   8   2       82.56      105.45      2.71 o 
   2   8   2      106.37      139.51      3.02 o 
   3   8   2       48.86       44.00      2.43 o 
   4   8   2      401.99      348.99      5.19 o 
   5   8   2      295.70      251.91      4.79 o 
   6   8   2       93.65       75.09      3.22 o 
   7   8   2      283.70      281.90      5.33 o 
   8   8   2       52.10       52.24      4.70 o 
   9   8   2      116.44      115.48      5.53 o 
  10   8   2      138.51      164.97      5.99 o 
  11   8   2      178.70      176.51      7.65 o 
  12   8   2      202.56      203.04      7.81 o 
   0   9   2       43.54       42.67      3.95 o 
   1   9   2      660.82      629.37      7.01 o 
   2   9   2      399.71      391.13      5.49 o 
   3   9   2      760.43      751.65      7.54 o 
   4   9   2      595.27      557.29      6.14 o 
   5   9   2      104.11       96.77      3.48 o 
   6   9   2      718.31      707.41      7.81 o 
   7   9   2      361.66      329.15      6.21 o 
   8   9   2       74.32       73.76      5.00 o 
   9   9   2       11.23        9.25      5.65 o 
  10   9   2      116.67      114.52      6.83 o 
  11   9   2       60.81       60.07      6.61 o 
   0  10   2       12.50       25.20      4.03 o 
   1  10   2      173.62      152.59      4.57 o 
   2  10   2       81.97       85.14      4.44 o 
   3  10   2      244.04      218.46      4.69 o 
   4  10   2      166.52      165.49      4.05 o 
   5  10   2      367.74      366.25      5.49 o 
   6  10   2      103.96      102.43      4.07 o 
   7  10   2      146.73      169.17      8.90 o 
   8  10   2      217.69      219.95      9.77 o 
   9  10   2       50.70       42.51      6.18 o 
  10  10   2       83.10       76.75      6.81 o 
   0  11   2        1.79        1.91      4.00 o 
   1  11   2      480.89      491.61      6.83 o 
   2  11   2      175.60      167.06      4.14 o 
   3  11   2      430.37      412.92      6.09 o 
   4  11   2       72.56       52.99      3.36 o 
   5  11   2       43.01       30.26      3.28 o 
   6  11   2      127.13      127.69      4.34 o 
   7  11   2      260.89      244.73      7.26 o 
   8  11   2       99.67      136.64      9.48 o 
   9  11   2       57.69       76.26      8.11 o 
  10  11   2       12.58        9.08      7.98 o 
   0  12   2       34.90       49.60      4.82 o 
   1  12   2        0.99       -3.50      3.00 o 
   2  12   2       18.35       25.74      3.26 o 
   3  12   2      109.78      126.41      4.06 o 
   4  12   2      228.72      205.98      5.04 o 
   5  12   2       81.75       81.15      4.37 o 
   6  12   2       31.42       37.85      4.15 o 
   7  12   2       43.52       72.27      5.67 o 
   8  12   2       31.75       38.93      8.64 o 
   9  12   2       65.64       60.62      8.69 o 
   0  13   2      155.11      179.29      8.58 o 
   1  13   2       21.28       15.03      3.38 o 
   2  13   2      100.47      109.16      4.12 o 
   3  13   2      128.45      129.43      4.60 o 
   4  13   2      121.12      110.81      4.78 o 
   5  13   2      227.29      238.74      6.50 o 
   6  13   2        9.96        8.27      4.48 o 
   7  13   2      173.91      157.45      7.64 o 
   0  14   2       42.67       58.02      5.68 o 
   1  14   2      106.67      121.53      4.49 o 
   2  14   2      113.13      130.26      5.80 o 
   3  14   2      132.86      150.17      5.50 o 
   4  14   2       13.94        9.10      4.54 o 
   5  14   2       71.46       64.49      5.24 o 
   6  14   2       99.95      102.82      6.11 o 
   0  15   2      426.06      402.89     11.17 o 
   1  15   2       87.20      100.27      5.16 o 
   2  15   2      198.01      200.58      6.03 o 
   3  15   2       11.44       -7.04      4.69 o 
   4  15   2       20.72        1.02      5.21 o 
   1   0   3     6219.70     4584.46    591.81 o 
   2   0   3      151.91      201.01      2.93 o 
   3   0   3      332.18      318.81      3.73 o 
   4   0   3     1462.95     1713.61     21.41 o 
   5   0   3     4977.91     5298.36     55.69 o 
   6   0   3      293.71      279.50      5.81 o 
   7   0   3       99.62       92.11      3.97 o 
   8   0   3      138.20      123.09      4.81 o 
   9   0   3      725.56      675.99     10.68 o 
  10   0   3      255.13      253.73      7.38 o 
  11   0   3      266.42      256.11      7.69 o 
  12   0   3      674.21      699.40     11.16 o 
  13   0   3        7.89        7.85      5.83 o 
  14   0   3      185.85      185.04      8.42 o 
   0   1   3     3050.91     2352.45     58.68 o 
   1   1   3    10633.56     9439.60    135.20 o 
   2   1   3     6918.54     7206.90     47.28 o 
   3   1   3     2923.52     3009.18     18.71 o 
   4   1   3     2458.42     2705.21     17.88 o 
   5   1   3     1583.96     1850.20     13.97 o 
   6   1   3      581.45      599.32      5.83 o 
   7   1   3      325.24      308.42      4.57 o 
   8   1   3      543.78      459.59      9.95 o 
   9   1   3      120.35      119.03      3.89 o 
  10   1   3      585.77      573.63      7.14 o 
  11   1   3      588.71      595.70      7.83 o 
  12   1   3       86.96       90.72      4.37 o 
  13   1   3      248.87      259.51      6.40 o 
  14   1   3       21.15       12.94      4.51 o 
   0   2   3     2130.46     1832.28     17.17 o 
   1   2   3      979.10     1008.15      7.38 o 
   2   2   3    18879.98    18784.97    128.28 o 
   3   2   3      677.74      620.23      4.92 o 
   4   2   3      733.30      794.40      6.31 o 
   5   2   3      821.13      772.65      6.05 o 
   6   2   3      238.38      230.28      3.07 o 
   7   2   3       16.02       10.66      2.82 o 
   8   2   3        7.64        3.70      3.03 o 
   9   2   3      113.75      111.56      3.79 o 
  10   2   3      330.13      310.95      6.05 o 
  11   2   3      134.65      124.02      4.61 o 
  12   2   3      241.86      230.16      5.88 o 
  13   2   3      394.02      402.83      7.51 o 
  14   2   3        6.80        0.21      4.80 o 
   0   3   3      262.44      329.91      3.97 o 
   1   3   3     3068.13     3278.83     22.37 o 
   2   3   3     1606.31     1713.63     12.33 o 
   3   3   3     2381.41     2303.65     18.95 o 
   4   3   3      895.38      916.23      7.28 o 
   5   3   3      192.83      191.87      2.95 o 
   6   3   3      253.56      215.17      3.80 o 
   7   3   3      174.88      153.59      3.38 o 
   8   3   3      224.85      249.01      5.18 o 
   9   3   3      813.49      733.64      8.67 o 
  10   3   3      242.31      225.53      6.14 o 
  11   3   3      119.31      125.90      4.59 o 
  12   3   3       24.16       32.29      4.24 o 
  13   3   3      140.93      161.25      6.22 o 
   0   4   3     8288.50     9080.59     83.93 o 
   1   4   3     1114.61     1311.90     10.14 o 
   2   4   3      410.96      498.13      4.53 o 
   3   4   3      506.41      389.13      4.13 o 
   4   4   3      431.75      424.71      4.36 o 
   5   4   3      522.54      487.98      4.72 o 
   6   4   3      546.28      495.96      4.88 o 
   7   4   3      413.97      389.28      5.37 o 
   8   4   3      446.99      419.85      6.33 o 
   9   4   3     1047.58      942.78     10.30 o 
  10   4   3       78.35       90.47      4.15 o 
  11   4   3      161.21      160.37      4.91 o 
  12   4   3       91.31       98.95      5.61 o 
  13   4   3      107.01      111.31      6.22 o 
   0   5   3        1.40        9.45      2.59 o 
   1   5   3     2057.40     2303.35     16.78 o 
   2   5   3       59.14       44.55      2.72 o 
   3   5   3       76.01       74.88      2.18 o 
   4   5   3      553.90      547.16      5.13 o 
   5   5   3      669.57      652.86      5.90 o 
   6   5   3      407.84      400.08      4.54 o 
   7   5   3      353.11      317.19      5.11 o 
   8   5   3      388.79      387.53      9.57 o 
   9   5   3      310.10      285.29      6.07 o 
  10   5   3       96.71       95.45      5.24 o 
  11   5   3      137.76      134.17      6.16 o 
  12   5   3      548.78      527.18      9.94 o 
  13   5   3      355.71      358.28      8.93 o 
   0   6   3     1901.77     1939.48     19.05 o 
   1   6   3     3043.53     3374.95     24.23 o 
   2   6   3      933.68      982.05      8.34 o 
   3   6   3      282.28      270.20      3.98 o 
   4   6   3       75.77       88.06      2.19 o 
   5   6   3      328.38      334.67      5.55 o 
   6   6   3       42.90       41.96      2.85 o 
   7   6   3     1160.87     1060.94     10.00 o 
   8   6   3      393.41      360.57      7.76 o 
   9   6   3      284.77      274.08      7.28 o 
  10   6   3      116.02      108.11      5.45 o 
  11   6   3       11.33       10.19      4.57 o 
  12   6   3        7.20        2.61      5.06 o 
  13   6   3       53.78       59.33      6.76 o 
   0   7   3       60.95       41.81      2.59 o 
   1   7   3      196.75      183.37      5.28 o 
   2   7   3      255.24      306.41      3.95 o 
   3   7   3      463.42      445.64      4.89 o 
   4   7   3        4.04        6.65      2.28 o 
   5   7   3      585.69      525.91      6.08 o 
   6   7   3      100.53       84.31      3.18 o 
   7   7   3      253.79      235.90      6.42 o 
   8   7   3      153.04      136.85      4.75 o 
   9   7   3       36.72       37.14      4.65 o 
  10   7   3      372.96      373.09      7.90 o 
  11   7   3       13.30       17.70      5.02 o 
  12   7   3       96.60      100.35      7.07 o 
   0   8   3       12.38       38.54      4.76 o 
   1   8   3      791.99      775.15      7.70 o 
   2   8   3      534.70      515.40      6.12 o 
   3   8   3      314.56      300.01      5.25 o 
   4   8   3      801.22      774.73      8.62 o 
   5   8   3      218.83      178.87      4.02 o 
   6   8   3       12.70       10.75      2.82 o 
   7   8   3      895.11      871.88      9.64 o 
   8   8   3      343.71      304.38      7.38 o 
   9   8   3       66.28       67.49      5.03 o 
  10   8   3       23.89       28.55      4.95 o 
  11   8   3       29.01       25.46      5.62 o 
  12   8   3       50.30       45.85      6.73 o 
   0   9   3     1480.49     1411.94     17.60 o 
   1   9   3      295.70      316.45      5.04 o 
   2   9   3      899.75      767.25      7.95 o 
   3   9   3      566.09      535.77      6.17 o 
   4   9   3       81.00       94.12      3.07 o 
   5   9   3       30.77       30.86      3.05 o 
   6   9   3      203.22      206.99      4.84 o 
   7   9   3      450.90      415.63      7.85 o 
   8   9   3      131.23      117.39      6.72 o 
   9   9   3       26.15       13.74      4.71 o 
  10   9   3       93.20       97.46      8.93 o 
  11   9   3       13.37       10.27      6.14 o 
   0  10   3      434.04      389.81      8.13 o 
   1  10   3      309.63      320.89      5.30 o 
   2  10   3       76.61       93.17      3.40 o 
   3  10   3      310.07      318.02      5.30 o 
   4  10   3       99.39      102.55      3.53 o 
   5  10   3      288.08      275.17      4.97 o 
   6  10   3      248.50      213.35      4.87 o 
   7  10   3      276.95      278.07      8.63 o 
   8  10   3      189.09      187.19      7.62 o 
   9  10   3       34.09       30.51      9.51 o 
  10  10   3      102.25       97.80      7.14 o 
   0  11   3       12.58       22.76      4.25 o 
   1  11   3       86.24       84.40      3.49 o 
   2  11   3      103.19      117.17      3.74 o 
   3  11   3       51.73       53.97      3.34 o 
   4  11   3      109.90      120.35      3.87 o 
   5  11   3      157.73      160.11      4.48 o 
   6  11   3      154.52      143.87      4.77 o 
   7  11   3      271.22      281.77      7.76 o 
   8  11   3      501.48      487.20     13.34 o 
   9  11   3       39.22       36.91      7.82 o 
  10  11   3       13.76        3.53      7.26 o 
   0  12   3        7.78       -1.72      4.21 o 
   1  12   3        6.28        5.91      3.05 o 
   2  12   3      329.39      315.64      5.71 o 
   3  12   3       63.27       72.00      3.65 o 
   4  12   3        6.55       11.19      3.43 o 
   5  12   3       14.60       14.78      3.84 o 
   6  12   3       35.83       29.20      4.14 o 
   7  12   3      115.76      130.04      6.20 o 
   8  12   3       33.28       35.02      6.77 o 
   9  12   3       41.02       38.79     10.54 o 
   0  13   3      399.07      386.33      8.96 o 
   1  13   3       16.83        6.29      3.33 o 
   2  13   3      174.12      201.61      5.22 o 
   3  13   3       24.08       30.01      4.05 o 
   4  13   3        4.84        3.65      3.85 o 
   5  13   3       88.25       89.74      4.74 o 
   6  13   3      155.62      159.06      5.81 o 
   7  13   3       57.22       38.15      6.25 o 
   0  14   3       20.33       21.13      6.51 o 
   1  14   3      300.01      305.90      6.50 o 
   2  14   3      287.81      283.36      6.78 o 
   3  14   3       27.00       23.73      4.33 o 
   4  14   3      208.12      187.48      5.77 o 
   5  14   3       92.07       75.86      5.30 o 
   6  14   3      261.24      277.07      7.77 o 
   0  15   3        0.51       12.79      7.08 o 
   1  15   3      177.57      178.37      6.22 o 
   2  15   3      148.08      171.12      6.52 o 
   3  15   3      125.45      119.99      6.46 o 
   1   0   4        3.90        0.52      0.75 o 
   2   0   4     7695.61     7536.13     67.07 o 
   3   0   4     4223.95     4450.96     39.91 o 
   4   0   4       38.33       25.74      2.99 o 
   5   0   4     7392.18     8208.46     92.71 o 
   6   0   4      434.08      500.91      7.66 o 
   7   0   4      424.49      407.03      7.26 o 
   8   0   4      675.31      705.51     10.49 o 
   9   0   4      171.15      194.99      6.35 o 
  10   0   4       68.00       67.12      5.03 o 
  11   0   4        3.16        9.06      5.61 o 
  12   0   4      215.29      239.61     10.13 o 
  13   0   4      132.01      133.82      9.75 o 
  14   0   4       68.14       71.04      9.31 o 
   0   1   4      619.74      671.82     27.71 o 
   1   1   4    13518.42    13865.15     98.69 o 
   2   1   4     9617.34     9561.09     60.75 o 
   3   1   4      359.94      414.86      3.66 o 
   4   1   4     1614.36     1647.31     10.96 o 
   5   1   4     1295.87     1418.88     10.07 o 
   6   1   4       51.84       75.79      2.24 o 
   7   1   4      518.03      507.86      5.78 o 
   8   1   4      376.80      413.02      7.06 o 
   9   1   4      870.69      776.92      8.19 o 
  10   1   4        2.87        2.67      3.12 o 
  11   1   4      204.26      218.91      5.29 o 
  12   1   4       68.86       79.83      4.25 o 
  13   1   4       21.46       20.29      4.65 o 
  14   1   4       45.24       45.16      5.20 o 
   0   2   4    10640.97    10843.00     98.69 o 
   1   2   4      643.77      599.03      4.86 o 
   2   2   4      794.87      828.21      6.46 o 
   3   2   4     1384.95     1688.94     12.12 o 
   4   2   4     2173.52     2447.25     17.37 o 
   5   2   4     4064.48     4120.67     26.51 o 
   6   2   4      121.62      144.37      2.36 o 
   7   2   4       19.70       28.61      2.59 o 
   8   2   4      119.71       93.75      3.74 o 
   9   2   4     1044.68      889.80     10.59 o 
  10   2   4      211.74      218.40      5.38 o 
  11   2   4      384.53      396.71      6.86 o 
  12   2   4      177.39      181.76      5.30 o 
  13   2   4      157.62      163.28      5.92 o 
  14   2   4        8.08        4.50      4.93 o 
   0   3   4    12274.60    12969.99    119.47 o 
   1   3   4     1055.59     1259.55      8.95 o 
   2   3   4     1781.08     1706.38     11.87 o 
   3   3   4     3217.02     3241.92     23.77 o 
   4   3   4       49.94       71.45      1.96 o 
   5   3   4      196.04      249.43      3.30 o 
   6   3   4      389.41      417.85      4.51 o 
   7   3   4      474.39      459.77      5.75 o 
   8   3   4     1622.56     1494.74     14.18 o 
   9   3   4      212.40      193.79      4.61 o 
  10   3   4      227.10      237.54      5.54 o 
  11   3   4       90.51       95.37      4.40 o 
  12   3   4      261.59      264.89      7.97 o 
  13   3   4       83.47       88.88      5.62 o 
   0   4   4     8033.14     8173.53     75.62 o 
   1   4   4     4388.13     4647.72     32.61 o 
   2   4   4     1629.01     1729.71     12.72 o 
   3   4   4      128.79      144.41      2.87 o 
   4   4   4      377.04      355.59      3.92 o 
   5   4   4      499.08      504.17      4.81 o 
   6   4   4      309.63      288.23      3.72 o 
   7   4   4      146.65      151.98      4.44 o 
   8   4   4     1123.04     1056.10     10.93 o 
   9   4   4      101.62       88.36      3.91 o 
  10   4   4        3.04        1.66      3.64 o 
  11   4   4       22.43       13.05      4.18 o 
  12   4   4      611.92      544.38      9.36 o 
  13   4   4      110.81       99.52      6.09 o 
   0   5   4     6561.32     7289.06     70.62 o 
   1   5   4     1514.14     1693.51     12.30 o 
   2   5   4      354.34      410.52      5.66 o 
   3   5   4      659.94      715.82      6.16 o 
   4   5   4      264.72      284.02      3.76 o 
   5   5   4     1007.34      917.98      7.58 o 
   6   5   4      441.64      419.16      4.62 o 
   7   5   4      268.78      257.55      4.46 o 
   8   5   4       83.71       67.33      3.73 o 
   9   5   4     1365.47     1243.81     16.15 o 
  10   5   4       87.29       84.70      5.12 o 
  11   5   4       33.15       32.18      4.85 o 
  12   5   4       73.23       93.15      7.31 o 
  13   5   4       64.32       78.63      7.77 o 
   0   6   4       93.22       93.97      2.80 o 
   1   6   4     1553.78     1567.61     13.02 o 
   2   6   4      919.92      897.20      7.73 o 
   3   6   4      339.92      360.52      4.54 o 
   4   6   4      189.88      174.83      3.15 o 
   5   6   4      164.56      155.77      3.24 o 
   6   6   4       38.04       37.85      2.49 o 
   7   6   4       83.39       77.90      3.98 o 
   8   6   4      242.38      201.20      6.92 o 
   9   6   4      113.93      103.02      7.27 o 
  10   6   4       77.61       82.75      5.72 o 
  11   6   4       55.95       59.72      5.30 o 
  12   6   4       92.70       85.66      5.96 o 
  13   6   4      104.75      115.72      8.70 o 
   0   7   4      184.83      175.41      4.55 o 
   1   7   4     2526.46     2424.18     17.89 o 
   2   7   4      298.66      324.21      4.25 o 
   3   7   4      360.40      444.96      5.07 o 
   4   7   4        4.65        4.17      2.28 o 
   5   7   4      250.77      204.74      4.49 o 
   6   7   4      207.58      180.97      3.98 o 
   7   7   4      413.47      387.56      7.08 o 
   8   7   4       30.77       31.93      4.36 o 
   9   7   4       23.11       21.91      4.55 o 
  10   7   4       43.36       37.75      4.90 o 
  11   7   4       91.31       95.49      5.80 o 
  12   7   4      223.20      213.04      7.31 o 
   0   8   4      659.53      704.39     10.15 o 
   1   8   4     1378.62     1426.95     11.32 o 
   2   8   4      542.47      453.26      5.52 o 
   3   8   4      705.34      655.82      6.46 o 
   4   8   4      168.73      172.68      3.76 o 
   5   8   4      204.35      190.31      4.15 o 
   6   8   4      102.71       93.57      3.38 o 
   7   8   4      113.14      132.85      4.88 o 
   8   8   4       25.26       27.55      4.47 o 
   9   8   4       21.77       14.60      4.56 o 
  10   8   4       36.30       25.65      5.49 o 
  11   8   4       87.17       87.92      5.94 o 
  12   8   4       75.78       53.21      6.90 o 
   0   9   4      540.49      575.72      9.40 o 
   1   9   4     1373.14     1331.95     11.86 o 
   2   9   4      620.45      586.83      6.76 o 
   3   9   4      738.13      716.08      7.69 o 
   4   9   4      335.79      325.21      6.41 o 
   5   9   4       54.54       61.99      3.01 o 
   6   9   4      279.43      253.01      5.28 o 
   7   9   4       32.61       32.38      5.48 o 
   8   9   4      129.98      129.45      5.68 o 
   9   9   4       76.78       80.09      5.05 o 
  10   9   4       45.80       41.49      5.41 o 
  11   9   4       54.24       41.88      6.52 o 
   0  10   4       60.29       52.43      4.35 o 
   1  10   4      161.88      182.79      4.32 o 
   2  10   4      878.91      910.27      9.17 o 
   3  10   4      145.36      133.39      3.73 o 
   4  10   4      422.30      397.70      5.84 o 
   5  10   4       31.78       35.89      3.25 o 
   6  10   4       38.48       37.39      4.32 o 
   7  10   4      398.54      333.62      8.33 o 
   8  10   4       84.47       86.31      6.12 o 
   9  10   4       48.17       39.93      6.18 o 
  10  10   4       35.44       30.83      6.43 o 
   0  11   4        5.28        2.14      4.02 o 
   1  11   4      129.81      142.77      3.94 o 
   2  11   4       43.77       59.70      3.35 o 
   3  11   4      188.06      162.86      4.24 o 
   4  11   4      390.57      371.58      6.78 o 
   5  11   4       65.46       69.68      4.06 o 
   6  11   4       24.89       25.72      3.87 o 
   7  11   4       29.93       39.49      5.21 o 
   8  11   4      198.84      219.70     10.51 o 
   9  11   4       20.10       26.02      7.74 o 
  10  11   4       41.62       40.94      6.74 o 
   0  12   4      275.01      234.20      8.44 o 
   1  12   4      254.42      226.09      5.04 o 
   2  12   4       30.35       24.27      3.23 o 
   3  12   4      193.00      189.45      4.91 o 
   4  12   4      118.05      138.69      4.75 o 
   5  12   4      169.11      166.71      5.13 o 
   6  12   4       40.39       31.45      4.17 o 
   7  12   4       99.94      114.22      5.61 o 
   8  12   4      123.40      109.79      7.70 o 
   9  12   4       36.74       32.84      8.24 o 
   0  13   4       96.80      106.55      5.78 o 
   1  13   4      100.46      106.36      4.10 o 
   2  13   4       12.75       19.95      3.93 o 
   3  13   4      232.92      233.03      6.04 o 
   4  13   4       72.33       80.71      5.49 o 
   5  13   4       12.51       15.50      4.13 o 
   6  13   4       99.84      103.69      4.97 o 
   7  13   4       32.12       37.83      6.24 o 
   0  14   4      100.62      101.10      9.01 o 
   1  14   4       94.36      104.38      4.84 o 
   2  14   4      216.21      225.26      6.08 o 
   3  14   4       23.25       38.34      4.70 o 
   4  14   4      199.41      193.01      5.80 o 
   5  14   4      258.94      267.14      7.07 o 
   6  14   4       67.56       79.86      5.57 o 
   0  15   4       67.93       59.63      7.86 o 
   1  15   4       38.88       59.93      7.43 o 
   2  15   4      124.45      127.99      5.24 o 
   3  15   4       78.90       86.22      5.17 o 
   1   0   5      231.46      249.86      4.48 o 
   2   0   5     3570.30     3322.53     29.86 o 
   3   0   5     1174.77     1131.52     10.72 o 
   4   0   5     3653.92     3902.66     35.22 o 
   5   0   5    16121.64    17447.05    229.71 o 
   6   0   5      661.60      735.59      8.83 o 
   7   0   5        0.81       -3.94      3.16 o 
   8   0   5      342.30      372.40      7.65 o 
   9   0   5        5.84       -3.83      4.11 o 
  10   0   5        5.66        1.03      4.34 o 
  11   0   5      198.04      203.66      8.22 o 
  12   0   5      255.31      258.03      7.88 o 
  13   0   5       95.68      105.59     10.75 o 
  14   0   5        4.53      -19.55     13.03 o 
   0   1   5      153.30      110.52      1.99 o 
   1   1   5     8585.83     8816.46     62.36 o 
   2   1   5     5871.67     5956.39     39.15 o 
   3   1   5     1265.19     1310.78     10.67 o 
   4   1   5      650.20      607.23      5.23 o 
   5   1   5     3318.90     3401.98     22.03 o 
   6   1   5       38.15       32.02      1.59 o 
   7   1   5      176.32      197.99      3.89 o 
   8   1   5     1116.04     1012.62      9.53 o 
   9   1   5      863.82      842.40      8.63 o 
  10   1   5      427.50      396.63      6.11 o 
  11   1   5      111.11      114.94      4.67 o 
  12   1   5      121.20      117.00      4.55 o 
  13   1   5       57.35       50.20      4.61 o 
  14   1   5       60.78       56.17      5.28 o 
   0   2   5     3136.49     3458.42     34.00 o 
   1   2   5      470.56      504.83      4.06 o 
   2   2   5     4274.78     4394.34     30.18 o 
   3   2   5     1129.81     1283.93      9.72 o 
   4   2   5     2678.43     2943.31     19.89 o 
   5   2   5     5637.69     6212.16     40.88 o 
   6   2   5     1115.71     1113.21      8.25 o 
   7   2   5      153.69      153.65      3.33 o 
   8   2   5      372.46      333.61      5.23 o 
   9   2   5      265.40      268.68      5.31 o 
  10   2   5      375.76      362.71      6.42 o 
  11   2   5       42.46       36.66      3.90 o 
  12   2   5      506.87      482.17      7.75 o 
  13   2   5       29.85       20.63      4.74 o 
  14   2   5      118.33      125.79      7.15 o 
   0   3   5      792.21      711.37      7.76 o 
   1   3   5    14645.77    15206.63    101.23 o 
   2   3   5     2572.03     2708.12     19.11 o 
   3   3   5     3320.63     3202.38     22.34 o 
   4   3   5     1402.26     1294.47      9.44 o 
   5   3   5     1107.91      991.54      7.76 o 
   6   3   5      271.91      246.89      3.35 o 
   7   3   5      954.86      876.65      8.63 o 
   8   3   5      553.68      503.11      7.11 o 
   9   3   5      181.35      180.50      4.65 o 
  10   3   5      115.32      123.97      4.44 o 
  11   3   5      147.67      135.15      4.71 o 
  12   3   5       32.44       41.86      6.19 o 
  13   3   5       83.31       82.87      6.30 o 
   0   4   5     1148.76     1255.48     12.62 o 
   1   4   5     8586.06     9177.12     61.84 o 
   2   4   5      947.54     1018.88      7.95 o 
   3   4   5      298.66      372.35      4.03 o 
   4   4   5      599.39      655.47      5.69 o 
   5   4   5      246.98      251.10      3.38 o 
   6   4   5      377.81      403.62      4.39 o 
   7   4   5      184.89      152.74      4.16 o 
   8   4   5       19.32       14.66      4.49 o 
   9   4   5      486.01      478.25      7.12 o 
  10   4   5      403.42      368.64      6.20 o 
  11   4   5      173.73      168.81      5.39 o 
  12   4   5       46.70       37.65      5.77 o 
  13   4   5      113.84      132.99      6.46 o 
   0   5   5     2194.68     2537.42     27.97 o 
   1   5   5     1857.88     2196.24     15.04 o 
   2   5   5     3935.67     4270.19     29.22 o 
   3   5   5      212.77      203.95      3.02 o 
   4   5   5       53.39       66.22      2.03 o 
   5   5   5      152.51      139.89      2.80 o 
   6   5   5      459.30      490.84      5.11 o 
   7   5   5       97.72       85.93      3.50 o 
   8   5   5      556.51      483.60      7.39 o 
   9   5   5      122.03      109.42      4.16 o 
  10   5   5       11.78       17.98      4.46 o 
  11   5   5       19.18       11.29      4.67 o 
  12   5   5      235.16      227.34      7.27 o 
  13   5   5       15.45       18.76      8.72 o 
   0   6   5     3679.63     4327.95     44.67 o 
   1   6   5      865.90      911.05      8.32 o 
   2   6   5      539.32      495.90      5.07 o 
   3   6   5      274.46      311.87      4.25 o 
   4   6   5      121.78      127.27      2.60 o 
   5   6   5      280.54      268.19      4.05 o 
   6   6   5      780.01      719.18      8.29 o 
   7   6   5       66.25       72.71      4.12 o 
   8   6   5       39.36       47.63      4.38 o 
   9   6   5      183.83      144.01      5.57 o 
  10   6   5       15.02       13.93      4.52 o 
  11   6   5       64.90       79.26      5.47 o 
  12   6   5       93.26       92.10      6.02 o 
  13   6   5      118.12      134.54      6.88 o 
   0   7   5     1188.25     1311.91     13.59 o 
   1   7   5      137.95      155.36      3.11 o 
   2   7   5      817.85      763.44      6.79 o 
   3   7   5      458.95      470.10      5.21 o 
   4   7   5      351.22      360.79      4.98 o 
   5   7   5      322.90      313.96      4.84 o 
   6   7   5      620.56      571.37      6.45 o 
   7   7   5       92.75       86.32      4.73 o 
   8   7   5       87.61       73.76      4.76 o 
   9   7   5        5.33        5.52      4.53 o 
  10   7   5      127.38      109.72      5.35 o 
  11   7   5       39.01       38.44      5.29 o 
  12   7   5       26.42       36.00      5.29 o 
   0   8   5      142.71      125.53      5.27 o 
   1   8   5      841.85      861.64      7.60 o 
   2   8   5      938.25      929.40      8.11 o 
   3   8   5      310.17      233.21      4.04 o 
   4   8   5      435.09      401.41      5.89 o 
   5   8   5      528.58      543.28      6.50 o 
   6   8   5       42.81       50.15      3.11 o 
   7   8   5      842.75      733.50      8.77 o 
   8   8   5      122.69       94.29      5.13 o 
   9   8   5      108.21      105.20      5.47 o 
  10   8   5       26.24       30.86      5.03 o 
  11   8   5        1.83       -2.91      5.01 o 
  12   8   5       19.11       15.39      6.48 o 
   0   9   5       32.41       20.62      3.76 o 
   1   9   5      676.59      623.13      6.99 o 
   2   9   5      258.73      229.07      4.59 o 
   3   9   5      341.95      359.37      6.20 o 
   4   9   5      307.83      282.37      4.80 o 
   5   9   5      340.96      330.66      5.09 o 
   6   9   5      127.55      129.92      3.88 o 
   7   9   5      229.42      209.91      5.43 o 
   8   9   5       63.45       74.12      7.21 o 
   9   9   5       55.60       54.50      5.22 o 
  10   9   5       30.89       45.57      5.50 o 
  11   9   5       71.83       62.38      6.68 o 
   0  10   5      959.60     1018.68     14.01 o 
   1  10   5     1267.93     1217.06     11.31 o 
   2  10   5       15.49       14.98      2.84 o 
   3  10   5      274.15      262.77      5.01 o 
   4  10   5      473.65      468.34      6.26 o 
   5  10   5       47.64       53.74      3.68 o 
   6  10   5      312.72      285.89      5.70 o 
   7  10   5      228.36      222.62      8.84 o 
   8  10   5      126.74      129.09      5.96 o 
   9  10   5       78.43       79.27      5.77 o 
  10  10   5       12.42        6.31      6.15 o 
   0  11   5       78.00       75.98      5.07 o 
   1  11   5      552.79      525.87      6.82 o 
   2  11   5       10.19        9.56      2.95 o 
   3  11   5      317.83      300.85      5.43 o 
   4  11   5      145.12      169.04      4.80 o 
   5  11   5      310.11      289.68      6.12 o 
   6  11   5      232.45      249.22      5.82 o 
   7  11   5       42.51       43.47      4.99 o 
   8  11   5      177.64      196.70      8.40 o 
   9  11   5        2.13        4.23      6.35 o 
  10  11   5       13.61       14.31      7.11 o 
   0  12   5      163.49      184.81      6.49 o 
   1  12   5      110.92      115.04      3.92 o 
   2  12   5       44.07       34.74      3.57 o 
   3  12   5       18.37       20.54      4.02 o 
   4  12   5       77.49       78.39      4.27 o 
   5  12   5       83.73       73.21      4.35 o 
   6  12   5       61.60       59.71      4.36 o 
   7  12   5       33.09       37.49      7.42 o 
   8  12   5       56.53       56.39      7.07 o 
   9  12   5       93.73       90.56      9.21 o 
   0  13   5       38.49       40.47      5.60 o 
   1  13   5       30.70       40.29      3.81 o 
   2  13   5      154.99      172.52      5.30 o 
   3  13   5        1.20        9.54      3.89 o 
   4  13   5      166.79      164.31      5.23 o 
   5  13   5       91.90       87.64      4.71 o 
   6  13   5      175.70      181.58      5.62 o 
   7  13   5       57.11       73.30      7.87 o 
   0  14   5      325.03      327.32     13.38 o 
   1  14   5      145.31      128.04      5.48 o 
   2  14   5       25.17       16.95      4.00 o 
   3  14   5      538.34      517.45      8.42 o 
   4  14   5       32.43       46.92      4.62 o 
   5  14   5       11.42       15.42      4.41 o 
   6  14   5       31.02       42.49      5.12 o 
   0  15   5      435.04      447.73     12.77 o 
   1  15   5      236.61      216.79      9.18 o 
   2  15   5       57.56       41.19      5.32 o 
   3  15   5       29.25       34.31      4.64 o 
   0   0   6     7428.39     7013.79    104.38 o 
   1   0   6       73.39       79.42      3.92 o 
   2   0   6    15144.44    15195.10    134.76 o 
   3   0   6       79.52       86.51      2.68 o 
   4   0   6       86.22       73.88      3.87 o 
   5   0   6     1393.44     1704.24     16.13 o 
   6   0   6     1381.24     1430.55     15.28 o 
   7   0   6        6.72        5.46      4.44 o 
   8   0   6       21.91       16.60      5.61 o 
   9   0   6       57.89      109.49      7.82 o 
  10   0   6       82.18       66.32      5.00 o 
  11   0   6      217.55      229.11     11.18 o 
  12   0   6       38.29       40.86      5.40 o 
  13   0   6        4.09        2.51      5.88 o 
  14   0   6        7.43       -9.04      7.28 o 
   0   1   6      912.68     1098.14     11.03 o 
   1   1   6     1188.76     1216.46      9.08 o 
   2   1   6     1090.44      989.76      6.91 o 
   3   1   6      586.38      659.62      4.96 o 
   4   1   6     1974.32     2048.69     15.06 o 
   5   1   6      741.73      790.69      5.97 o 
   6   1   6      394.78      436.75      3.94 o 
   7   1   6      383.01      413.03      5.26 o 
   8   1   6     5329.88     5110.22     38.99 o 
   9   1   6      130.48      156.07      3.92 o 
  10   1   6       12.45       11.98      3.34 o 
  11   1   6       68.56       77.27      3.99 o 
  12   1   6       55.52       60.62      4.73 o 
  13   1   6      279.17      260.95      7.24 o 
  14   1   6       13.02        1.56      5.15 o 
   0   2   6     7421.29     7494.91     73.06 o 
   1   2   6     5120.04     5237.87     36.36 o 
   2   2   6     1883.85     1903.53     13.47 o 
   3   2   6      162.95      216.06      2.69 o 
   4   2   6     1455.71     1478.39     10.43 o 
   5   2   6      777.27      912.79      6.96 o 
   6   2   6      183.24      161.98      2.55 o 
   7   2   6      773.25      795.63      8.21 o 
   8   2   6      490.48      472.06      6.15 o 
   9   2   6      272.97      200.08      4.76 o 
  10   2   6      256.82      230.61      5.49 o 
  11   2   6       18.36       21.08      4.52 o 
  12   2   6       80.15       91.00      5.02 o 
  13   2   6        7.39        3.74      4.73 o 
  14   2   6      153.98      168.79      7.09 o 
   0   3   6     2706.58     2653.73     30.58 o 
   1   3   6      288.25      255.67      2.59 o 
   2   3   6      237.30      299.64      3.15 o 
   3   3   6       15.26       18.67      1.59 o 
   4   3   6      856.52      904.18      7.22 o 
   5   3   6      149.26      155.81      2.81 o 
   6   3   6      845.97      841.55      6.94 o 
   7   3   6       19.35       15.19      2.50 o 
   8   3   6     2720.00     2448.08     20.83 o 
   9   3   6       46.10       39.57      3.53 o 
  10   3   6      131.80      137.20      4.46 o 
  11   3   6       42.45       31.26      4.25 o 
  12   3   6      105.50      105.89      5.88 o 
  13   3   6      128.36      126.35      5.99 o 
   0   4   6     3234.06     3554.50     39.08 o 
   1   4   6     2677.48     2860.95     19.64 o 
   2   4   6     1890.64     2113.33     15.26 o 
   3   4   6      114.27      140.20      2.64 o 
   4   4   6      369.59      352.56      3.90 o 
   5   4   6     1238.58     1251.66      9.62 o 
   6   4   6      293.33      280.64      3.74 o 
   7   4   6     1071.72     1016.06     11.45 o 
   8   4   6      118.22      105.78      3.81 o 
   9   4   6     1436.52     1300.34     13.05 o 
  10   4   6       54.99       71.00      4.94 o 
  11   4   6       41.48       57.21      4.48 o 
  12   4   6      165.58      162.87      6.08 o 
  13   4   6      241.70      243.47     13.42 o 
   0   5   6     3632.95     3660.05     34.57 o 
   1   5   6        6.67       11.78      1.54 o 
   2   5   6     5234.03     5505.15     37.27 o 
   3   5   6      569.50      592.25      5.18 o 
   4   5   6      674.97      669.52      5.74 o 
   5   5   6     1231.36     1209.11      9.47 o 
   6   5   6      149.34      142.39      2.89 o 
   7   5   6      455.39      477.95      5.78 o 
   8   5   6      206.83      187.13      4.66 o 
   9   5   6       59.49       50.85      4.27 o 
  10   5   6       61.31       56.38      4.86 o 
  11   5   6       82.29       86.04      5.11 o 
  12   5   6       50.60       51.15      5.41 o 
  13   5   6      249.19      275.80      8.28 o 
   0   6   6      550.35      714.67      8.20 o 
   1   6   6     1327.42     1330.23      9.64 o 
   2   6   6     1139.56     1159.12      9.92 o 
   3   6   6     1047.82     1097.85      8.76 o 
   4   6   6      696.77      698.22      6.05 o 
   5   6   6      424.63      389.21      4.58 o 
   6   6   6      955.82      891.45      8.05 o 
   7   6   6      278.84      268.24      5.30 o 
   8   6   6      126.34      128.80      5.14 o 
   9   6   6        7.95        5.86      4.06 o 
  10   6   6       68.78       77.36      5.21 o 
  11   6   6       97.72      101.85      5.77 o 
  12   6   6      109.13      120.39      6.66 o 
  13   6   6      215.44      222.45     10.06 o 
   0   7   6     1579.72     1724.93     18.61 o 
   1   7   6      962.13      983.50      9.94 o 
   2   7   6      457.39      424.16      4.70 o 
   3   7   6     1145.92     1163.13      9.82 o 
   4   7   6     1010.62     1012.82      9.29 o 
   5   7   6       10.49       -2.71      2.46 o 
   6   7   6      431.45      372.36      5.68 o 
   7   7   6      233.21      206.11      4.77 o 
   8   7   6      258.45      217.43      6.40 o 
   9   7   6      225.98      213.01      6.55 o 
  10   7   6       45.97       50.55      5.46 o 
  11   7   6      110.77      101.10      5.94 o 
  12   7   6       18.91       12.94      5.41 o 
   0   8   6      847.76      853.93     11.61 o 
   1   8   6      117.98      105.80      2.63 o 
   2   8   6      434.31      447.02      5.12 o 
   3   8   6       33.55       46.90      2.54 o 
   4   8   6      183.06      157.48      3.52 o 
   5   8   6      472.74      465.60      5.75 o 
   6   8   6      319.10      305.82      5.58 o 
   7   8   6       99.68       98.25      4.05 o 
   8   8   6      257.45      218.94      6.13 o 
   9   8   6      141.54      122.57      5.64 o 
  10   8   6       42.87       37.36      5.22 o 
  11   8   6        8.42        7.10      5.17 o 
  12   8   6       29.84       37.98      6.70 o 
   0   9   6      199.04      217.60      6.42 o 
   1   9   6      368.45      344.17      5.23 o 
   2   9   6      224.67      242.87      4.67 o 
   3   9   6     1072.60     1132.01      9.74 o 
   4   9   6      153.45      155.91      3.66 o 
   5   9   6      795.29      787.87      7.91 o 
   6   9   6       66.24       59.50      4.14 o 
   7   9   6       58.41       60.86      3.91 o 
   8   9   6      102.00      109.71      5.52 o 
   9   9   6       14.80        8.78      4.86 o 
  10   9   6       69.74       67.67      5.77 o 
  11   9   6      291.40      283.29      9.45 o 
   0  10   6      416.42      403.86      8.23 o 
   1  10   6      460.83      493.13      6.40 o 
   2  10   6       28.61       31.98      2.96 o 
   3  10   6      599.03      585.53      8.48 o 
   4  10   6        1.08        1.43      3.02 o 
   5  10   6      472.55      461.57      7.88 o 
   6  10   6      158.35      166.33      4.31 o 
   7  10   6      115.63      142.42      4.76 o 
   8  10   6       39.15       47.43      5.30 o 
   9  10   6      278.01      286.08      8.06 o 
  10  10   6       64.39       80.15      8.81 o 
   0  11   6        2.69        1.03      4.06 o 
   1  11   6      187.02      217.37      6.05 o 
   2  11   6      119.11      125.21      3.99 o 
   3  11   6      240.47      230.42      5.66 o 
   4  11   6      402.56      388.73      6.72 o 
   5  11   6       61.36       56.33      3.92 o 
   6  11   6       39.44       49.40      3.97 o 
   7  11   6       25.87       26.19      5.33 o 
   8  11   6       15.88       17.07      6.19 o 
   9  11   6       64.88       48.86      7.87 o 
   0  12   6      344.16      382.82      8.65 o 
   1  12   6      124.41      125.88      4.02 o 
   2  12   6      250.59      238.65      5.89 o 
   3  12   6      183.59      160.40      4.90 o 
   4  12   6      125.20      124.25      4.42 o 
   5  12   6      133.38      138.21      4.85 o 
   6  12   6       54.64       61.56      4.35 o 
   7  12   6      154.97      153.82      6.04 o 
   8  12   6      107.82      113.54      7.77 o 
   0  13   6       10.63        4.00      5.85 o 
   1  13   6      184.98      184.06      6.95 o 
   2  13   6      178.74      176.23      5.33 o 
   3  13   6       32.77       28.86      3.89 o 
   4  13   6       25.95       26.48      4.58 o 
   5  13   6       37.07       32.11      4.24 o 
   6  13   6      137.61      143.82      5.36 o 
   7  13   6       64.68       65.04      6.02 o 
   0  14   6      166.78      182.01      8.79 o 
   1  14   6       12.02        7.28      4.60 o 
   2  14   6      113.20      124.19      5.03 o 
   3  14   6       23.12       45.29      4.42 o 
   4  14   6       15.01        4.45      4.57 o 
   5  14   6        4.70        3.26      4.33 o 
   6  14   6      201.23      228.33      7.20 o 
   0  15   6        7.98       28.86      7.75 o 
   1  15   6       50.86       58.17      5.35 o 
   2  15   6       13.82        1.68      5.00 o 
   3  15   6      190.50      198.95      6.87 o 
   1   0   7      379.64      358.16      5.93 o 
   2   0   7     1393.54     1373.15     12.76 o 
   3   0   7     2155.58     2012.34     20.95 o 
   4   0   7     3264.71     3710.32     33.61 o 
   5   0   7        1.16        2.90      1.71 o 
   6   0   7     2125.08     2067.26     28.13 o 
   7   0   7      708.38      644.02      9.46 o 
   8   0   7       97.63       96.02      4.76 o 
   9   0   7        3.51        6.16      4.10 o 
  10   0   7       49.87       58.41      4.91 o 
  11   0   7        1.87        3.96      4.95 o 
  12   0   7       76.74       81.35      6.37 o 
  13   0   7        4.06       -1.80      7.13 o 
  14   0   7        0.80        6.69      8.27 o 
   0   1   7    32372.42    31068.29    321.96 o 
   1   1   7    12852.47    13379.26     94.43 o 
   2   1   7     1910.00     2030.10     13.64 o 
   3   1   7      656.52      715.82      5.32 o 
   4   1   7     2303.89     2313.92     16.59 o 
   5   1   7       31.38       40.74      1.64 o 
   6   1   7     1862.51     1926.42     13.76 o 
   7   1   7      182.99      163.46      3.50 o 
   8   1   7     5339.06     5001.35     38.18 o 
   9   1   7      209.44      224.86      4.94 o 
  10   1   7      297.74      261.67      5.47 o 
  11   1   7      235.33      225.48      5.35 o 
  12   1   7      115.33      117.50      4.56 o 
  13   1   7      159.52      162.44      6.75 o 
  14   1   7       18.94       18.07      5.86 o 
   0   2   7     2090.77     2269.83     22.56 o 
   1   2   7      243.83      176.56      2.30 o 
   2   2   7      589.68      575.45      4.92 o 
   3   2   7      893.55      930.76      7.64 o 
   4   2   7     3093.50     3182.92     21.34 o 
   5   2   7     2580.09     2642.27     17.95 o 
   6   2   7      728.33      653.33      5.47 o 
   7   2   7     1180.75     1053.11      9.44 o 
   8   2   7      203.63      211.51      4.72 o 
   9   2   7      325.36      280.27      5.37 o 
  10   2   7      304.39      285.22      5.96 o 
  11   2   7       26.47       15.86      3.75 o 
  12   2   7       28.66       15.98      5.18 o 
  13   2   7      181.97      175.37      6.09 o 
   0   3   7     9851.07    10980.96    129.31 o 
   1   3   7     2613.21     2930.60     19.95 o 
   2   3   7     2121.27     1971.95     14.17 o 
   3   3   7      920.23      931.12      7.11 o 
   4   3   7     2331.16     2200.61     15.77 o 
   5   3   7      194.03      193.94      3.02 o 
   6   3   7      592.61      544.49      5.12 o 
   7   3   7      369.68      410.75      5.54 o 
   8   3   7     1746.50     1787.47     16.57 o 
   9   3   7      266.38      230.99      5.33 o 
  10   3   7      214.01      214.67      5.39 o 
  11   3   7       28.88       26.46      4.37 o 
  12   3   7       10.92       13.43      4.39 o 
  13   3   7      509.11      476.76      8.74 o 
   0   4   7        3.40        5.54      1.85 o 
   1   4   7      608.06      624.24      5.16 o 
   2   4   7     1861.43     1857.52     13.09 o 
   3   4   7      735.22      792.73      6.61 o 
   4   4   7      732.16      726.68      6.15 o 
   5   4   7      176.28      143.15      2.79 o 
   6   4   7      668.87      666.91      6.01 o 
   7   4   7      160.60      165.24      3.63 o 
   8   4   7      104.11      106.50      3.82 o 
   9   4   7       12.00       11.42      3.68 o 
  10   4   7      389.20      395.90      7.43 o 
  11   4   7       97.57      107.24      4.97 o 
  12   4   7      162.17      159.65      6.37 o 
  13   4   7      167.60      207.32      7.23 o 
   0   5   7      432.65      437.66      5.80 o 
   1   5   7      720.49      864.47      7.05 o 
   2   5   7      666.88      762.24      6.43 o 
   3   5   7      668.29      755.37      6.41 o 
   4   5   7     2648.17     2694.20     19.43 o 
   5   5   7     1719.17     1690.80     12.68 o 
   6   5   7     1005.10      976.54      8.16 o 
   7   5   7      835.43      784.98      7.91 o 
   8   5   7      309.28      289.92      6.06 o 
   9   5   7        9.45        2.50      3.88 o 
  10   5   7        6.83        7.10      7.24 o 
  11   5   7      140.78      150.84      5.74 o 
  12   5   7      111.35      116.40      6.10 o 
  13   5   7      467.15      465.26      9.97 o 
   0   6   7      626.52      643.61      7.11 o 
   1   6   7       64.66       67.75      2.41 o 
   2   6   7     2232.57     2273.10     15.94 o 
   3   6   7       67.11       78.41      2.02 o 
   4   6   7      761.89      762.48      6.71 o 
   5   6   7      542.73      531.15      5.64 o 
   6   6   7      172.35      182.84      3.71 o 
   7   6   7      996.87      939.70      9.78 o 
   8   6   7      159.45      145.97      5.72 o 
   9   6   7      321.75      325.52      7.55 o 
  10   6   7       93.66       85.88      5.43 o 
  11   6   7       18.67       21.97      6.43 o 
  12   6   7      291.94      280.58      8.03 o 
   1   7   7      678.76      685.52      5.77 o 
   2   7   7      101.82      147.83      3.02 o 
   3   7   7      505.68      528.06      5.41 o 
   4   7   7     1143.96     1035.65      9.44 o 
   5   7   7      451.79      384.28      5.27 o 
   6   7   7      179.73      165.19      4.42 o 
   7   7   7       76.15       61.95      3.90 o 
   8   7   7       93.20       97.43      5.06 o 
   9   7   7       72.98       80.25      5.17 o 
  10   7   7      119.36      133.09      5.98 o 
  11   7   7       67.29       73.22      5.68 o 
  12   7   7      173.35      167.55      6.99 o 
   0   8   7      646.21      621.01      9.45 o 
   1   8   7      415.43      340.78      4.44 o 
   2   8   7       39.21       34.34      2.31 o 
   3   8   7      255.01      235.67      4.20 o 
   4   8   7      356.78      332.11      4.84 o 
   5   8   7      950.07      866.02      9.06 o 
   6   8   7       48.95       62.07      3.40 o 
   7   8   7        3.27       -4.88      3.25 o 
   8   8   7        4.01        0.32      4.36 o 
   9   8   7      108.90      108.79      5.29 o 
  10   8   7       17.75       18.44      4.75 o 
  11   8   7      116.87      105.95      6.29 o 
  12   8   7      124.44      144.05      8.79 o 
   0   9   7      129.54      138.14      7.04 o 
   1   9   7     1355.09     1294.04     11.62 o 
   2   9   7      118.92      150.42      3.73 o 
   3   9   7       90.24      102.02      3.44 o 
   4   9   7      313.63      327.56      5.29 o 
   5   9   7        8.50       19.81      3.16 o 
   6   9   7      154.12      165.35      6.01 o 
   7   9   7       72.82       77.13      4.05 o 
   8   9   7      450.04      427.11      8.70 o 
   9   9   7        6.70        4.23      4.82 o 
  10   9   7      116.49      115.07      6.28 o 
  11   9   7       86.28      104.40      7.33 o 
   0  10   7      627.85      592.53     11.32 o 
   1  10   7      480.79      467.13      6.22 o 
   2  10   7      368.34      356.54      5.57 o 
   3  10   7      142.52      155.14      4.13 o 
   4  10   7       13.61       10.73      3.34 o 
   5  10   7       86.91      116.47      4.48 o 
   6  10   7      154.87      152.18      4.38 o 
   7  10   7      624.94      608.75      8.32 o 
   8  10   7      105.48      121.64      5.47 o 
   9  10   7       38.19       49.81      5.52 o 
  10  10   7      111.86      112.29      6.49 o 
   0  11   7      120.83      100.21      5.57 o 
   1  11   7      185.50      207.33      5.92 o 
   2  11   7      195.98      210.70      5.06 o 
   3  11   7       55.09       66.57      3.74 o 
   4  11   7       71.94       74.80      4.01 o 
   5  11   7      190.08      192.58      5.05 o 
   6  11   7       28.99       27.03      3.84 o 
   7  11   7        3.68       -1.26      4.60 o 
   8  11   7       37.74       30.60      5.71 o 
   9  11   7        4.58       -2.47      5.93 o 
   0  12   7      242.75      244.63      7.43 o 
   1  12   7      214.38      181.72      4.80 o 
   2  12   7       81.59       92.39      4.08 o 
   3  12   7       40.06       34.96      3.85 o 
   4  12   7       47.89       52.45      4.03 o 
   5  12   7      121.73      116.86      4.75 o 
   6  12   7      120.24      129.54      4.94 o 
   7  12   7       48.05       57.01      6.04 o 
   8  12   7      112.61       99.60      7.68 o 
   0  13   7        2.06       -3.65      5.87 o 
   1  13   7      145.10      152.98      4.94 o 
   2  13   7      244.00      230.35      5.81 o 
   3  13   7       75.58       84.24      4.51 o 
   4  13   7       76.94       79.60      4.69 o 
   5  13   7       13.59       12.05      4.11 o 
   6  13   7        8.32       -3.29      4.15 o 
   7  13   7       53.10       65.71      6.02 o 
   0  14   7       51.55       76.81      7.48 o 
   1  14   7       61.09       73.04      6.56 o 
   2  14   7       33.33       43.70      4.98 o 
   3  14   7       91.96       85.22      4.83 o 
   4  14   7       33.08       30.96      4.46 o 
   5  14   7      183.68      210.80      6.06 o 
   0  15   7      139.83      133.17     13.32 o 
   1  15   7       32.16       35.89      5.99 o 
   2  15   7       10.37        9.50      5.05 o 
   3  15   7       46.08       49.40      5.50 o 
   0   0   8     3729.78     3271.34     49.19 o 
   1   0   8       20.17       19.89      1.21 o 
   2   0   8     1783.84     1639.71     16.36 o 
   3   0   8       51.53       51.87      2.04 o 
   4   0   8      132.81      152.86      3.55 o 
   5   0   8      587.37      587.47      6.73 o 
   6   0   8       67.90       69.31      3.24 o 
   7   0   8     2334.80     2257.84     25.56 o 
   8   0   8       90.80       59.44      4.38 o 
   9   0   8     2206.40     2023.96     23.95 o 
  10   0   8      976.01      883.96     12.94 o 
  11   0   8        4.36       -0.81      4.55 o 
  12   0   8      226.29      219.54      8.20 o 
  13   0   8       28.01       24.00      8.77 o 
  14   0   8      275.06      268.08     11.31 o 
   0   1   8    10080.04    11167.94    115.70 o 
   1   1   8      327.02      269.50      2.76 o 
   2   1   8       62.58       58.03      1.25 o 
   3   1   8     3527.60     3576.59     23.98 o 
   4   1   8       88.51      112.40      2.32 o 
   5   1   8     1653.38     1756.40     12.26 o 
   6   1   8     1513.07     1547.11     11.17 o 
   7   1   8      528.98      499.73      5.69 o 
   8   1   8     3106.70     3115.53     25.64 o 
   9   1   8      772.04      723.23      8.22 o 
  10   1   8       68.96       53.98      3.73 o 
  11   1   8       17.33       14.96      3.49 o 
  12   1   8       40.06       38.36      4.27 o 
  13   1   8      385.16      371.71      7.94 o 
  14   1   8       16.78       13.13      5.86 o 
   0   2   8      117.84       90.29      2.28 o 
   1   2   8     1373.58     1426.92     10.75 o 
   2   2   8      258.87      287.87      3.17 o 
   3   2   8     1786.19     1817.32     13.02 o 
   4   2   8     1196.60     1481.25     10.47 o 
   5   2   8      886.84      949.72      7.21 o 
   6   2   8       76.80       89.54      2.62 o 
   7   2   8     1470.12     1357.01     11.61 o 
   8   2   8      111.10      120.64      3.63 o 
   9   2   8      345.98      380.49      5.96 o 
  10   2   8      175.72      155.05      4.34 o 
  11   2   8      381.45      360.44      7.17 o 
  12   2   8      198.44      195.93      5.93 o 
  13   2   8       18.75       15.27      4.68 o 
   0   3   8      192.45      220.11      3.40 o 
   1   3   8    10344.01    10404.68     69.48 o 
   2   3   8     3179.70     3324.54     24.29 o 
   3   3   8     1156.17     1059.53      8.22 o 
   4   3   8      437.90      443.90      4.39 o 
   5   3   8       95.42       95.71      2.23 o 
   6   3   8      230.19      225.24      3.34 o 
   7   3   8      207.22      215.55      3.97 o 
   8   3   8      616.75      513.38      6.98 o 
   9   3   8       22.94       14.30      3.35 o 
  10   3   8       73.62       61.83      4.28 o 
  11   3   8      389.67      389.22      7.41 o 
  12   3   8        4.38        5.63      4.72 o 
  13   3   8       75.77      112.58      5.89 o 
   0   4   8     1137.03     1182.73     15.38 o 
   1   4   8     1650.43     1548.20     11.07 o 
   2   4   8     4272.67     4434.91     30.02 o 
   3   4   8      237.78      237.38      3.53 o 
   4   4   8      852.55      867.74      6.85 o 
   5   4   8      242.47      268.31      3.54 o 
   6   4   8     1115.23     1112.22      8.89 o 
   7   4   8     2225.09     2096.77     16.88 o 
   8   4   8      378.05      375.08      6.30 o 
   9   4   8      121.76      109.36      4.48 o 
  10   4   8       82.27      100.36      4.64 o 
  11   4   8       30.10       23.26      4.28 o 
  12   4   8       60.48       78.32      6.59 o 
  13   4   8      318.49      349.20      8.89 o 
   1   5   8     5763.19     6161.11     41.45 o 
   2   5   8      279.40      334.18      3.65 o 
   3   5   8      109.94      122.13      2.37 o 
   4   5   8       39.55       56.31      1.97 o 
   5   5   8      213.52      190.94      3.35 o 
   6   5   8      181.87      174.43      3.35 o 
   7   5   8       53.47       56.84      3.13 o 
   8   5   8       84.07       70.26      4.01 o 
   9   5   8      180.76      187.52      5.60 o 
  10   5   8       65.64       57.88      4.91 o 
  11   5   8       84.11       75.59      5.41 o 
  12   5   8       32.51       25.97      5.27 o 
  13   5   8      319.86      335.04      8.94 o 
   0   6   8        0.08        9.25      2.09 o 
   1   6   8     1061.25     1117.28      8.27 o 
   2   6   8      860.42      892.49      7.08 o 
   3   6   8      873.34      790.09      7.14 o 
   4   6   8     1358.22     1388.83     10.82 o 
   5   6   8       16.96       31.51      2.21 o 
   6   6   8      412.40      433.95      5.40 o 
   7   6   8      111.98      140.54      3.89 o 
   8   6   8       39.32       35.95      4.46 o 
   9   6   8      548.67      511.86      9.07 o 
  10   6   8       98.56       91.94      5.39 o 
  11   6   8        7.11        3.77      6.22 o 
  12   6   8       70.63       79.38      7.89 o 
   0   7   8     4426.12     4419.67     46.00 o 
   1   7   8     1591.31     1554.41     11.16 o 
   2   7   8      225.21      216.99      3.59 o 
   3   7   8      433.92      367.51      4.64 o 
   4   7   8      754.09      723.10      7.49 o 
   5   7   8      303.98      287.02      5.15 o 
   6   7   8      300.34      292.79      5.72 o 
   7   7   8      311.28      288.62      5.63 o 
   8   7   8       16.46       16.38      4.37 o 
   9   7   8        4.09       10.86      4.29 o 
  10   7   8       46.64       35.95      5.06 o 
  11   7   8       91.59      100.44      6.00 o 
  12   7   8        1.50        8.94      5.42 o 
   0   8   8       50.96       25.74      3.39 o 
   1   8   8       94.50       87.33      3.06 o 
   2   8   8      595.21      573.42      5.89 o 
   3   8   8        4.62        1.45      2.57 o 
   4   8   8      870.04      800.66      7.70 o 
   5   8   8       42.09       68.20      3.41 o 
   6   8   8      131.62      125.21      4.30 o 
   7   8   8      123.45      117.55      4.18 o 
   8   8   8       53.72       47.19      4.84 o 
   9   8   8       10.94        9.64      4.74 o 
  10   8   8       41.64       28.63      6.73 o 
  11   8   8       36.82       36.39      5.25 o 
   0   9   8      848.84      841.89     11.06 o 
   1   9   8      544.27      516.10      6.05 o 
   2   9   8       49.15       53.53      2.91 o 
   3   9   8       34.28       36.50      2.60 o 
   4   9   8      256.25      262.79      4.97 o 
   5   9   8      180.08      184.73      4.44 o 
   6   9   8      306.29      260.88      5.40 o 
   7   9   8       34.98       32.16      3.72 o 
   8   9   8       79.03       84.14      6.74 o 
   9   9   8       16.07        9.73      4.92 o 
  10   9   8       20.33       17.82      5.33 o 
  11   9   8      204.60      227.29      7.76 o 
   0  10   8       79.46       85.09      4.66 o 
   1  10   8      315.35      304.93      5.03 o 
   2  10   8      231.26      199.40      4.40 o 
   3  10   8      387.06      412.34      6.79 o 
   4  10   8      106.46      116.55      4.18 o 
   5  10   8     1050.45      944.98     11.06 o 
   6  10   8      120.49      103.56      4.05 o 
   7  10   8      195.29      212.13      6.29 o 
   8  10   8        3.39       -0.68      4.89 o 
   9  10   8       63.33       61.48      5.70 o 
  10  10   8       69.27       73.89      6.17 o 
   0  11   8       34.38       35.14      4.41 o 
   1  11   8      581.44      567.00      7.55 o 
   2  11   8      320.92      333.67      6.23 o 
   3  11   8      162.90      178.79      4.87 o 
   4  11   8      123.99      118.78      4.41 o 
   5  11   8       69.42       63.35      4.04 o 
   6  11   8       22.40       30.46      3.86 o 
   7  11   8       31.91       34.38      5.04 o 
   8  11   8       51.39       48.47      7.71 o 
   9  11   8       38.19       35.40      6.47 o 
   0  12   8        6.98        4.28      5.77 o 
   1  12   8       10.85       14.31      3.94 o 
   2  12   8      273.81      266.68      6.05 o 
   3  12   8       61.95       60.07      4.09 o 
   4  12   8       27.89       24.16      3.84 o 
   5  12   8       65.08       88.48      4.49 o 
   6  12   8      335.22      314.85      6.66 o 
   7  12   8        8.39       15.36      6.07 o 
   8  12   8        5.93        3.90      6.41 o 
   0  13   8       67.13       56.63      6.89 o 
   1  13   8      180.91      195.23      7.96 o 
   2  13   8      142.90      160.67      5.10 o 
   3  13   8      186.93      187.77      5.75 o 
   4  13   8       92.56       82.01      4.61 o 
   5  13   8        2.17        2.81      4.03 o 
   6  13   8        9.91        7.42      4.25 o 
   7  13   8       19.15       24.92      5.58 o 
   0  14   8      334.71      309.18     13.17 o 
   1  14   8       52.61       40.30      5.06 o 
   2  14   8       31.19       35.86      4.96 o 
   3  14   8       29.83       14.97      4.88 o 
   4  14   8       62.57       59.63      4.76 o 
   5  14   8      101.02      112.81      5.29 o 
   0  15   8       93.67       91.70     12.58 o 
   1  15   8       19.38       21.44      5.17 o 
   2  15   8       62.09       54.01      5.57 o 
   3  15   8       30.85       25.08      5.31 o 
   1   0   9     8460.18     8436.86     82.38 o 
   2   0   9     1261.66     1325.23     13.43 o 
   3   0   9      721.67      699.62      7.32 o 
   4   0   9       81.13       62.06      2.27 o 
   5   0   9      241.53      254.32      4.16 o 
   6   0   9      302.69      285.99      5.32 o 
   7   0   9       85.21       87.92      3.58 o 
   8   0   9      351.52      389.71      7.88 o 
   9   0   9        7.05       12.27      4.18 o 
  10   0   9       24.81       27.12      4.61 o 
  11   0   9      164.59      144.14      6.66 o 
  12   0   9        4.38        7.28      6.44 o 
  13   0   9       22.01       30.56      7.33 o 
   0   1   9      460.98      354.40      5.20 o 
   1   1   9     3863.78     4018.29     27.80 o 
   2   1   9     2177.67     2152.65     14.62 o 
   3   1   9     3060.77     3252.89     21.51 o 
   4   1   9     2204.48     2550.84     17.13 o 
   5   1   9      702.21      745.29      5.91 o 
   6   1   9      270.10      292.43      3.36 o 
   7   1   9      220.01      228.97      4.37 o 
   8   1   9      142.33      160.91      7.62 o 
   9   1   9       31.70       32.06      3.31 o 
  10   1   9      310.57      267.44      5.51 o 
  11   1   9       62.39       69.94      4.23 o 
  12   1   9        1.74       -0.98      3.95 o 
  13   1   9      182.87      215.69      7.47 o 
   0   2   9     1695.29     1829.88     18.32 o 
   1   2   9     4065.84     4316.35     31.11 o 
   2   2   9     1577.99     1835.32     13.72 o 
   4   2   9      519.55      514.53      4.71 o 
   5   2   9     1168.16     1220.01      8.91 o 
   6   2   9      413.34      460.87      4.39 o 
   7   2   9     1304.24     1311.75     10.73 o 
   8   2   9       40.80       51.99      3.78 o 
   9   2   9        0.30       -1.57      2.97 o 
  10   2   9      153.27      127.40      4.46 o 
  11   2   9       10.67       16.97      4.49 o 
  12   2   9       71.10       75.06      4.92 o 
  13   2   9       68.08       68.43      5.19 o 
   0   3   9      918.31     1037.06     11.73 o 
   1   3   9      457.32      570.77      5.37 o 
   2   3   9     1092.57      990.26      7.75 o 
   3   3   9      177.32      172.52      2.88 o 
   5   3   9      504.28      502.61      4.77 o 
   6   3   9      178.50      152.45      2.94 o 
   7   3   9      621.15      577.45      6.21 o 
   8   3   9      254.60      269.22      5.44 o 
   9   3   9      199.10      226.99      5.75 o 
  10   3   9       28.84       19.98      4.33 o 
  11   3   9      157.91      170.14      5.44 o 
  12   3   9       29.59       29.63      4.60 o 
  13   3   9      235.58      237.30      6.79 o 
   0   4   9     1175.71     1143.87     11.55 o 
   1   4   9      425.54      436.24      4.16 o 
   2   4   9     6950.37     7484.54     50.16 o 
   3   4   9      336.40      288.19      3.50 o 
   4   4   9      235.81      267.70      3.45 o 
   5   4   9        5.85       11.49      1.79 o 
   6   4   9      696.31      704.93      6.33 o 
   7   4   9      938.76      969.76      8.99 o 
   8   4   9       34.22       24.61      3.63 o 
   9   4   9       88.87       74.97      4.20 o 
  10   4   9      118.98      111.19      4.73 o 
  11   4   9       28.92       30.24      4.35 o 
  12   4   9       20.17       13.74      5.53 o 
  13   4   9      128.33      140.59      6.64 o 
   0   5   9      331.05      482.37      6.66 o 
   1   5   9       96.35       84.51      1.95 o 
   2   5   9      863.89      968.47      7.47 o 
   3   5   9        2.64        9.18      1.57 o 
   4   5   9      105.95      116.51      2.46 o 
   5   5   9      275.68      300.48      3.97 o 
   6   5   9      310.37      298.96      4.43 o 
   7   5   9       10.03        3.97      2.73 o 
   8   5   9       28.11       25.57      3.69 o 
   9   5   9      205.37      192.30      5.66 o 
  10   5   9       38.09       38.42      4.76 o 
  11   5   9       56.95       62.92      5.42 o 
  12   5   9       15.85       -1.49      5.02 o 
  13   5   9       74.30       82.03      6.21 o 
   0   6   9     1412.60     1422.84     14.40 o 
   1   6   9      390.49      352.10      3.92 o 
   2   6   9      982.77     1141.02      8.68 o 
   3   6   9      875.20      825.84      7.20 o 
   4   6   9      906.69      945.62      7.93 o 
   5   6   9     1813.25     1727.47     13.79 o 
   6   6   9     1144.52     1067.30      9.83 o 
   7   6   9      888.19      820.88      9.00 o 
   8   6   9       47.50       36.16      4.18 o 
   9   6   9      244.80      283.71      7.37 o 
  10   6   9        9.24       -4.54      4.50 o 
  11   6   9       83.98       80.27      5.67 o 
  12   6   9       45.42       59.95      5.78 o 
   0   7   9      110.20      168.41      4.96 o 
   1   7   9      513.58      498.79      4.74 o 
   2   7   9       93.67      125.28      2.56 o 
   3   7   9      173.13      153.51      3.23 o 
   4   7   9      320.12      398.35      4.96 o 
   5   7   9     1725.61     1695.21     14.93 o 
   6   7   9      709.48      645.93      7.52 o 
   7   7   9      204.10      192.69      4.91 o 
   8   7   9       60.20       67.11      4.98 o 
   9   7   9      138.82      129.35      5.67 o 
  10   7   9       45.01       41.86      5.09 o 
  11   7   9      143.21      172.75      6.77 o 
  12   7   9       36.84       46.98      5.89 o 
   0   8   9       75.90       72.80      3.87 o 
   1   8   9      171.69      197.29      3.77 o 
   2   8   9      643.83      606.00      6.09 o 
   3   8   9      565.95      487.29      5.65 o 
   4   8   9     1403.35     1323.97     12.27 o 
   5   8   9     1412.52     1245.14     11.79 o 
   6   8   9       55.58       66.45      3.58 o 
   7   8   9      248.31      246.37      5.54 o 
   8   8   9      118.27      111.13      5.51 o 
   9   8   9       23.50       27.13      4.95 o 
  10   8   9       19.52       11.67      5.09 o 
  11   8   9       17.89       20.94      5.58 o 
   0   9   9      573.05      641.44     10.04 o 
   1   9   9      669.95      626.92      7.00 o 
   2   9   9       37.23       41.29      2.80 o 
   3   9   9       45.41       46.73      3.93 o 
   4   9   9     1795.66     1648.67     14.85 o 
   5   9   9       24.70       26.79      3.30 o 
   6   9   9      103.07      112.01      3.96 o 
   7   9   9       42.59       41.64      3.82 o 
   8   9   9       10.95       15.06      4.71 o 
   9   9   9       70.67       61.79      5.49 o 
  10   9   9       45.95       49.83      5.66 o 
  11   9   9       52.65       57.72      6.15 o 
   0  10   9      370.57      405.12      8.21 o 
   1  10   9      109.63      131.13      3.62 o 
   2  10   9      141.71      169.09      4.55 o 
   3  10   9      171.19      154.58      5.11 o 
   4  10   9      249.29      210.13      5.21 o 
   5  10   9       32.12       44.12      3.88 o 
   6  10   9       95.25       95.97      4.02 o 
   7  10   9       68.03       75.31      4.26 o 
   8  10   9       15.87        9.71      5.06 o 
   9  10   9       34.67       40.45      5.49 o 
  10  10   9       85.67       83.48      6.29 o 
   0  11   9       48.10       46.28      7.47 o 
   1  11   9      232.42      219.89      5.48 o 
   2  11   9       36.56       45.64      3.67 o 
   3  11   9        0.91       -1.69      3.39 o 
   4  11   9       48.50       40.37      3.80 o 
   5  11   9       34.69       38.96      3.85 o 
   6  11   9       53.82       42.16      6.64 o 
   7  11   9       41.92       47.93      5.13 o 
   8  11   9      165.48      170.16      8.01 o 
   9  11   9       21.71       27.24      7.82 o 
   0  12   9        4.79        0.24      5.76 o 
   1  12   9       93.80       86.72      4.46 o 
   2  12   9       12.37       13.50      3.63 o 
   3  12   9       77.67       71.45      4.17 o 
   4  12   9       67.45       73.71      4.29 o 
   5  12   9      566.95      546.36      8.19 o 
   6  12   9       31.37       29.43      4.16 o 
   7  12   9      655.06      632.91     11.14 o 
   8  12   9       72.85       78.97      7.45 o 
   0  13   9       41.15       42.20      6.71 o 
   1  13   9      404.28      399.33      8.17 o 
   2  13   9       84.36       90.01      5.24 o 
   3  13   9       36.31       34.70      4.14 o 
   4  13   9       15.15       19.42      4.09 o 
   5  13   9      129.98      130.10      5.16 o 
   6  13   9       14.04       14.85      4.34 o 
   7  13   9       27.99       15.37      5.55 o 
   0  14   9      226.80      212.52      9.38 o 
   1  14   9        3.82        1.67      4.73 o 
   2  14   9       19.60       17.75      4.88 o 
   3  14   9       58.90       67.88      5.45 o 
   4  14   9       75.37       71.02      5.50 o 
   5  14   9        0.19        5.13      4.43 o 
   0  15   9      127.54      119.77      8.75 o 
   1  15   9       18.17       16.35      5.20 o 
   2  15   9      105.44      104.84      6.13 o 
   0   0  10     4089.83     3726.08     56.06 o 
   1   0  10     1083.62     1017.30     10.66 o 
   2   0  10      926.94     1058.74     11.01 o 
   3   0  10     1852.96     2119.15     20.93 o 
   4   0  10     1310.04     1329.23     12.92 o 
   5   0  10      385.82      351.47      4.90 o 
   6   0  10      187.41      184.35      3.85 o 
   7   0  10     2594.98     2698.67     27.64 o 
   8   0  10      943.19      953.38     13.00 o 
   9   0  10        9.25        2.30      4.03 o 
  10   0  10       21.18       32.96      4.69 o 
  11   0  10        0.88       12.68      5.12 o 
  12   0  10       13.32        3.70      6.52 o 
  13   0  10       13.05       32.73      7.36 o 
   0   1  10     2318.46     2173.45     23.20 o 
   1   1  10     4331.67     4390.25     31.52 o 
   2   1  10      172.21      155.12      2.16 o 
   3   1  10     6401.45     6420.82     43.54 o 
   4   1  10     2659.54     2836.48     18.97 o 
   5   1  10       18.99       14.98      1.44 o 
   6   1  10     1172.94     1157.85      8.62 o 
   7   1  10        5.20        3.21      2.56 o 
   8   1  10      185.35      170.27      4.09 o 
   9   1  10       21.43       12.80      3.08 o 
  10   1  10       46.18       57.64      3.64 o 
  11   1  10      108.03      114.94      4.59 o 
  12   1  10       66.64       69.04      4.54 o 
  13   1  10      109.92      122.95      6.64 o 
   0   2  10      314.11      425.75      5.74 o 
   1   2  10     8860.64     9555.08     68.17 o 
   2   2  10     1101.63     1325.85     10.26 o 
   3   2  10      458.89      526.43      4.82 o 
   4   2  10       76.94      105.87      2.14 o 
   5   2  10      508.35      541.08      4.75 o 
   6   2  10     1617.90     1557.62     11.22 o 
   7   2  10      388.26      379.29      4.70 o 
   8   2  10      429.21      378.38      5.75 o 
   9   2  10      149.71      186.11      4.55 o 
  10   2  10        9.83        8.70      3.53 o 
  11   2  10      155.95      141.11      5.18 o 
  12   2  10      121.40      113.78      5.30 o 
  13   2  10       17.55       14.00      5.08 o 
   0   3  10     1334.90     1642.53     19.62 o 
   1   3  10     4647.24     4543.16     32.98 o 
   2   3  10     2557.66     2638.61     19.64 o 
   3   3  10      670.59      781.65      6.80 o 
   4   3  10      180.86      208.49      3.11 o 
   5   3  10      270.67      319.08      3.75 o 
   6   3  10      229.05      244.73      3.54 o 
   7   3  10      434.96      476.55      5.63 o 
   8   3  10      424.18      420.19      6.93 o 
   9   3  10       12.73       12.47      3.67 o 
  10   3  10       47.47       62.57      4.55 o 
  11   3  10       45.52       41.20      4.64 o 
  12   3  10       38.97       33.83      4.65 o 
  13   3  10       28.41       47.12      5.05 o 
   0   4  10     2237.49     2892.56     27.09 o 
   1   4  10      966.01     1071.86      8.88 o 
   2   4  10     1717.34     1745.56     12.93 o 
   3   4  10      816.53      930.88      7.86 o 
   4   4  10       67.14       89.18      2.16 o 
   5   4  10     1454.57     1591.08     11.60 o 
   6   4  10     1303.38     1207.02      9.56 o 
   7   4  10      446.72      453.46      6.01 o 
   8   4  10       20.20       11.75      3.55 o 
   9   4  10      150.06      133.78      4.70 o 
  10   4  10       92.24       95.26      4.64 o 
  11   4  10       16.51       21.75      4.28 o 
  12   4  10       33.04       38.87      5.30 o 
  13   4  10       50.82       59.72      8.70 o 
   0   5  10     4910.62     5177.91     48.23 o 
   1   5  10     1743.98     1813.13     12.93 o 
   2   5  10     2109.25     2193.67     15.45 o 
   3   5  10     1948.79     1930.09     13.74 o 
   4   5  10      149.16      152.39      2.96 o 
   5   5  10      929.24      926.74      8.22 o 
   6   5  10      358.33      375.63      4.74 o 
   7   5  10      937.42      912.99      9.26 o 
   8   5  10      440.09      397.91      6.86 o 
   9   5  10        6.35        5.80      3.98 o 
  10   5  10       67.39       59.46      4.96 o 
  11   5  10        9.25        8.15      5.23 o 
  12   5  10       58.52       54.46      5.61 o 
  13   5  10       82.39       99.08      6.65 o 
   0   6  10     1283.97     1453.08     14.72 o 
   1   6  10      140.58      143.97      2.58 o 
   2   6  10      895.00      877.21      7.29 o 
   3   6  10      266.56      221.31      3.27 o 
   4   6  10      113.92      116.77      2.87 o 
   5   6  10      746.52      798.51      7.55 o 
   6   6  10       21.86       23.69      2.82 o 
   7   6  10      169.59      156.27      4.68 o 
   8   6  10       21.20       13.91      4.25 o 
   9   6  10      378.96      388.43      8.19 o 
  10   6  10       47.50       55.44      5.17 o 
  11   6  10      102.29      109.03      5.97 o 
  12   6  10       70.94       64.22      5.55 o 
   0   7  10      778.03      887.05      9.95 o 
   1   7  10     1185.66     1318.42      9.73 o 
   2   7  10      331.75      334.99      4.03 o 
   3   7  10       37.43       35.38      2.21 o 
   4   7  10      867.73      773.11      8.16 o 
   5   7  10     3024.32     2910.32     24.05 o 
   6   7  10      403.73      377.58      5.81 o 
   7   7  10      103.78      100.14      3.91 o 
   8   7  10      160.91      171.54      6.24 o 
   9   7  10       57.22       53.00      5.06 o 
  10   7  10       53.46       48.02      5.25 o 
  11   7  10       81.36       90.73      5.98 o 
  12   7  10       40.70       42.59      5.86 o 
   0   8  10      147.90      127.63      6.07 o 
   1   8  10      471.87      432.58      5.05 o 
   2   8  10      322.79      269.77      4.24 o 
   3   8  10      243.38      251.71      4.90 o 
   4   8  10      592.19      568.26      6.97 o 
   5   8  10      675.96      668.23      7.75 o 
   6   8  10      238.06      234.73      5.10 o 
   7   8  10       57.41       62.57      3.80 o 
   8   8  10       19.30       24.62      4.95 o 
   9   8  10      173.71      188.84      6.12 o 
  10   8  10       22.28       31.32      5.32 o 
  11   8  10       99.36      104.07      6.41 o 
   0   9  10      256.15      308.04      7.12 o 
   1   9  10      275.30      261.94      4.74 o 
   2   9  10      518.94      484.82      6.85 o 
   3   9  10      133.02      156.55      3.86 o 
   4   9  10      270.50      289.96      5.42 o 
   5   9  10      251.36      226.44      5.02 o 
   6   9  10      802.86      739.96      8.51 o 
   7   9  10       16.98       23.77      3.74 o 
   8   9  10      158.07      168.28      6.19 o 
   9   9  10       98.51       84.72      5.78 o 
  10   9  10       23.30       23.78      5.46 o 
  11   9  10      190.89      197.86      7.56 o 
   0  10  10       25.79       43.22      5.53 o 
   1  10  10       95.78       85.63      3.80 o 
   2  10  10       14.86       11.57      3.24 o 
   3  10  10       71.72       68.89      3.78 o 
   4  10  10       33.55       49.32      4.13 o 
   5  10  10      266.56      250.47      5.63 o 
   6  10  10      121.44      117.35      4.18 o 
   7  10  10       97.39      109.45      4.54 o 
   8  10  10        0.53       -7.33      6.22 o 
   9  10  10       10.78        1.82      5.10 o 
  10  10  10       39.50       39.45      7.00 o 
   0  11  10       31.87       22.79      5.72 o 
   1  11  10        2.08       -1.38      3.27 o 
   2  11  10       77.15       63.85      3.86 o 
   3  11  10      156.29      165.60      4.75 o 
   4  11  10      159.46      157.33      4.78 o 
   5  11  10       12.82       20.81      3.71 o 
   6  11  10       24.04       23.46      4.10 o 
   7  11  10       67.93       79.21      5.49 o 
   8  11  10       20.29       33.02      6.36 o 
   9  11  10        3.61       -1.25      6.03 o 
   0  12  10       20.35       23.68      6.09 o 
   1  12  10       38.17       44.04      4.48 o 
   2  12  10       56.76       77.29      4.19 o 
   3  12  10       65.05       63.93      4.16 o 
   4  12  10       29.28       23.81      3.91 o 
   5  12  10       75.82       92.47      4.59 o 
   6  12  10       41.27       36.07      4.26 o 
   7  12  10       55.05       68.68      6.78 o 
   8  12  10       74.40       81.42      8.02 o 
   0  13  10       22.33       25.07      6.62 o 
   1  13  10       60.11       63.70      4.98 o 
   2  13  10      139.78      149.61      5.88 o 
   3  13  10       43.83       39.16      4.90 o 
   4  13  10      132.81      140.55      5.16 o 
   5  13  10      165.68      172.07      5.52 o 
   6  13  10      279.46      287.33      6.89 o 
   7  13  10       35.91       33.57      5.84 o 
   0  14  10      116.00      119.81      8.26 o 
   1  14  10      102.65      106.60      5.75 o 
   2  14  10       42.17       29.24      5.08 o 
   3  14  10       32.93       23.31      5.11 o 
   4  14  10        8.74       14.66      5.01 o 
   5  14  10      125.36      136.39      6.31 o 
   0  15  10        2.85        1.23      7.12 o 
   1  15  10       75.03       84.67      5.92 o 
   2  15  10      171.86      189.29      6.94 o 
   1   0  11       18.62       26.67      1.58 o 
   2   0  11      685.37      631.46      7.24 o 
   3   0  11     7510.74     8021.15     77.31 o 
   4   0  11        6.94       17.12      2.08 o 
   5   0  11      232.33      251.22      4.23 o 
   6   0  11       29.04       28.63      2.19 o 
   7   0  11        0.05        0.53      2.78 o 
   8   0  11      702.13      741.48     11.05 o 
   9   0  11       12.30       10.47      4.15 o 
  10   0  11       71.55       47.04      5.29 o 
  11   0  11        0.14       -3.71      5.79 o 
  12   0  11       86.90       87.01      9.16 o 
  13   0  11      415.47      435.63     15.39 o 
   0   1  11     1171.42     1282.43     14.20 o 
   1   1  11     1339.20     1424.84     10.77 o 
   2   1  11      787.46      824.36      6.21 o 
   3   1  11     6204.86     6742.96     43.17 o 
   4   1  11      260.67      252.40      3.11 o 
   5   1  11      868.05      890.89      6.82 o 
   6   1  11       71.14       80.29      2.39 o 
   7   1  11       80.43      100.94      3.37 o 
   8   1  11     1129.62     1094.47     10.60 o 
   9   1  11      129.03      128.43      3.91 o 
  10   1  11      184.08      195.70      5.17 o 
  11   1  11       24.86       23.70      3.84 o 
  12   1  11       20.18       17.41      4.81 o 
  13   1  11        5.25       -1.27      5.90 o 
   0   2  11      738.97      731.13      8.86 o 
   1   2  11     6295.03     6478.98     42.86 o 
   2   2  11     1117.19     1205.03      9.56 o 
   3   2  11     4593.31     4795.06     34.68 o 
   4   2  11     1749.50     1788.75     12.17 o 
   5   2  11       44.13       55.30      1.74 o 
   6   2  11      879.68      857.27      6.85 o 
   7   2  11      389.45      361.74      4.62 o 
   8   2  11       12.32       21.02      3.14 o 
   9   2  11      105.33      119.64      4.16 o 
  10   2  11      193.84      183.53      5.31 o 
  11   2  11       99.96       93.88      4.79 o 
  12   2  11       31.78       37.06      4.63 o 
  13   2  11      186.08      189.86      6.78 o 
   0   3  11      388.04      301.91      4.97 o 
   1   3  11     4557.22     4710.86     35.61 o 
   2   3  11       81.10      122.83      2.59 o 
   3   3  11      773.57      790.74      6.90 o 
   4   3  11      177.67      271.34      3.44 o 
   5   3  11      873.80      881.76      7.22 o 
   6   3  11      117.02      121.94      2.68 o 
   7   3  11      295.32      312.49      5.02 o 
   8   3  11      207.62      188.89      5.13 o 
   9   3  11       11.19       12.38      3.66 o 
  10   3  11       77.80      102.85      4.71 o 
  11   3  11       78.26       80.21      4.76 o 
  12   3  11       17.88       14.68      4.45 o 
  13   3  11       57.42       41.91      5.11 o 
   0   4  11     3218.47     3779.62     35.07 o 
   1   4  11     6250.93     6779.71     45.64 o 
   2   4  11      581.99      609.85      5.81 o 
   3   4  11        7.16       10.41      1.80 o 
   4   4  11     1287.96     1397.57     10.64 o 
   5   4  11      220.39      241.78      3.56 o 
   6   4  11      683.29      665.27      6.52 o 
   7   4  11     1344.04     1245.83     12.31 o 
   8   4  11       93.66       88.83      4.16 o 
   9   4  11       41.02       46.75      4.02 o 
  10   4  11      290.99      274.88      6.92 o 
  11   4  11      151.52      158.01      5.53 o 
  12   4  11       50.03       56.05      5.48 o 
  13   4  11       12.48        6.22      5.36 o 
   0   5  11      127.29      142.55      3.62 o 
   1   5  11      330.70      357.15      3.75 o 
   2   5  11     1326.74     1391.81     10.24 o 
   3   5  11      551.61      592.92      5.47 o 
   4   5  11      707.25      705.34      6.63 o 
   5   5  11      475.41      487.25      5.47 o 
   6   5  11      213.18      197.64      3.80 o 
   7   5  11      182.68      185.21      4.42 o 
   8   5  11      176.31      191.46      5.24 o 
   9   5  11       60.87       64.61      4.52 o 
  10   5  11        7.23       -0.17      4.39 o 
  11   5  11      358.28      367.11      8.41 o 
  12   5  11      245.90      240.07      7.57 o 
  13   5  11       23.40       17.31      5.64 o 
   1   6  11     1769.73     1797.13     12.55 o 
   2   6  11      437.77      422.01      4.30 o 
   3   6  11      436.01      366.45      4.07 o 
   4   6  11      541.88      558.83      5.89 o 
   5   6  11      447.98      409.94      5.18 o 
   6   6  11      195.66      166.74      3.86 o 
   7   6  11       69.31       83.15      3.46 o 
   8   6  11      319.00      312.06      7.45 o 
   9   6  11      226.97      242.18      7.01 o 
  10   6  11       10.52        5.98      4.68 o 
  11   6  11      102.47      108.46      6.00 o 
  12   6  11       29.63       27.68      5.57 o 
   0   7  11        9.88       15.82      2.50 o 
   1   7  11       75.88       84.65      2.18 o 
   2   7  11      335.36      300.18      3.75 o 
   3   7  11      542.61      564.91      7.93 o 
   4   7  11       10.47        2.32      2.74 o 
   5   7  11      557.20      652.38      7.51 o 
   6   7  11      741.55      679.72      7.77 o 
   7   7  11      967.58      897.93      9.95 o 
   8   7  11      319.60      291.04      7.47 o 
   9   7  11      222.17      242.16      7.36 o 
  10   7  11       66.36       81.06      5.68 o 
  11   7  11       46.26       56.47      5.82 o 
  12   7  11       10.88       -2.84      5.53 o 
   0   8  11     1852.88     1701.26     21.37 o 
   1   8  11       81.36       97.18      2.70 o 
   2   8  11      328.38      298.77      4.88 o 
   3   8  11      139.65      129.12      3.65 o 
   4   8  11      122.96      121.12      3.71 o 
   5   8  11      227.29      233.15      5.05 o 
   6   8  11      110.17      110.72      3.84 o 
   7   8  11      174.47      193.64      4.99 o 
   8   8  11       45.89       49.23      4.93 o 
   9   8  11      357.29      346.09      8.28 o 
  10   8  11       38.96       40.96      5.44 o 
  11   8  11        5.42        9.89      5.49 o 
   0   9  11       38.10       45.54      4.48 o 
   1   9  11      733.42      749.58     10.77 o 
   2   9  11      125.94      133.43      4.02 o 
   3   9  11       64.33       72.70      3.29 o 
   4   9  11      308.20      303.63      5.48 o 
   5   9  11      458.83      446.05      6.61 o 
   6   9  11       16.22       24.58      3.37 o 
   7   9  11       98.77      110.14      4.36 o 
   8   9  11       25.66       45.08      5.05 o 
   9   9  11       43.50       53.65      5.14 o 
  10   9  11       73.18       86.45      6.13 o 
  11   9  11       86.74       86.36      6.48 o 
   0  10  11      918.65      753.49     14.42 o 
   1  10  11       88.69      101.33      3.94 o 
   2  10  11      331.19      302.67      5.90 o 
   3  10  11       25.54       32.51      3.52 o 
   4  10  11      512.83      496.57      7.30 o 
   5  10  11       43.22       54.78      4.00 o 
   6  10  11       23.24       25.22      3.60 o 
   7  10  11      236.06      244.76      5.94 o 
   8  10  11       89.79      107.44      6.09 o 
   9  10  11       47.50       46.42      5.64 o 
  10  10  11       30.49       22.32      6.07 o 
   0  11  11        0.33       -6.68      5.45 o 
   1  11  11       56.66       60.06      4.48 o 
   2  11  11       49.63       45.44      3.70 o 
   3  11  11       50.41       60.38      4.26 o 
   4  11  11       36.36       35.14      3.79 o 
   5  11  11      290.00      297.22      8.32 o 
   6  11  11      186.63      205.37      5.74 o 
   7  11  11       88.76      100.17      5.62 o 
   8  11  11      258.53      265.07      9.61 o 
   9  11  11      142.13      139.14      7.84 o 
   0  12  11      403.54      351.59     10.80 o 
   1  12  11       23.73       24.77      4.39 o 
   2  12  11      152.85      160.80      5.65 o 
   3  12  11       18.94       22.29      4.39 o 
   4  12  11       48.05       50.72      4.17 o 
   5  12  11      216.06      224.25      5.84 o 
   6  12  11      131.33      137.29      5.21 o 
   7  12  11      154.22      157.04      6.70 o 
   8  12  11       55.06       53.90      7.23 o 
   0  13  11        1.39        7.00      6.36 o 
   1  13  11       95.03      110.78      7.39 o 
   2  13  11       55.75       65.37      5.09 o 
   3  13  11       28.47       17.35      4.78 o 
   4  13  11      140.20      135.22      6.52 o 
   5  13  11       86.89       94.37      4.99 o 
   6  13  11       35.36       49.20      4.67 o 
   7  13  11      176.06      174.16     11.26 o 
   0  14  11       75.98       94.92      9.43 o 
   1  14  11      153.48      137.35      6.12 o 
   2  14  11       16.50       23.93      5.07 o 
   3  14  11       10.21       16.07      5.04 o 
   4  14  11       68.24       71.87      5.64 o 
   5  14  11       91.29       95.48      5.96 o 
   0  15  11       30.51       26.45      7.69 o 
   1  15  11      161.58      158.43      6.69 o 
   0   0  12       64.21       74.82      3.94 o 
   1   0  12     2604.30     2597.64     26.79 o 
   2   0  12      822.26      896.22      9.86 o 
   3   0  12      290.32      389.42      5.56 o 
   4   0  12      797.12      775.58      8.81 o 
   5   0  12     1378.98     1372.04     14.35 o 
   6   0  12        6.50        7.54      2.12 o 
   7   0  12      509.74      465.95      8.11 o 
   8   0  12       32.74       26.17      4.05 o 
   9   0  12       74.22       69.61      6.32 o 
  10   0  12        9.93       10.05      5.64 o 
  11   0  12       28.70       33.66      6.34 o 
  12   0  12      139.24      131.92     12.48 o 
  13   0  12        2.12       23.22     10.13 o 
   0   1  12       12.98       14.59      1.78 o 
   1   1  12      646.13      850.33      6.57 o 
   2   1  12     3683.24     3935.79     28.33 o 
   3   1  12     5086.26     5942.66     38.15 o 
   4   1  12      424.24      391.83      3.80 o 
   5   1  12     1550.17     1538.56     10.87 o 
   6   1  12      634.62      654.58      5.61 o 
   7   1  12       95.32      108.30      2.75 o 
   8   1  12       69.94       75.88      3.68 o 
   9   1  12      134.75      136.52      3.97 o 
  10   1  12      135.22      142.56      4.59 o 
  11   1  12       79.51       66.51      4.51 o 
  12   1  12       81.71       86.23      7.49 o 
  13   1  12      191.12      183.98      8.03 o 
   0   2  12      582.60      514.40      7.77 o 
   1   2  12     4886.73     5089.72     36.51 o 
   2   2  12     5988.12     6400.29     43.97 o 
   3   2  12     1654.50     1806.01     13.78 o 
   4   2  12     2291.79     2352.78     16.26 o 
   5   2  12      156.29      183.85      2.83 o 
   6   2  12      109.74      113.23      2.43 o 
   7   2  12      595.87      515.33      5.76 o 
   8   2  12      388.28      371.07      6.09 o 
   9   2  12      578.15      534.42      7.28 o 
  10   2  12       35.89       37.51      4.05 o 
  11   2  12      313.32      306.32      6.86 o 
  12   2  12       98.86      112.72      5.32 o 
  13   2  12      116.92      122.32      6.27 o 
   0   3  12     1968.53     2125.45     20.20 o 
   1   3  12      789.73      859.56      7.26 o 
   2   3  12      624.90      613.42      5.72 o 
   3   3  12      175.74      176.54      3.19 o 
   4   3  12      298.85      350.23      4.19 o 
   5   3  12     1570.75     1589.49     11.53 o 
   6   3  12      915.37      904.54      7.96 o 
   7   3  12      530.73      512.66      6.34 o 
   8   3  12      141.45      131.11      4.45 o 
   9   3  12      227.27      237.58      6.45 o 
  10   3  12       64.27       59.69      4.08 o 
  11   3  12       25.59       33.87      4.41 o 
  12   3  12      348.97      348.68      7.58 o 
  13   3  12       14.83       19.62      5.33 o 
   0   4  12     1802.77     2185.56     20.93 o 
   1   4  12      230.98      295.74      4.20 o 
   2   4  12      789.42      778.80      6.86 o 
   3   4  12      314.15      356.04      5.02 o 
   4   4  12       37.61       47.69      2.18 o 
   5   4  12      201.43      223.72      3.83 o 
   6   4  12       72.63       54.22      2.67 o 
   7   4  12      523.62      495.16      6.71 o 
   8   4  12      184.82      170.14      4.84 o 
   9   4  12       91.06       95.67      4.46 o 
  10   4  12       33.34       31.32      4.16 o 
  11   4  12       64.16       55.13      5.00 o 
  12   4  12       33.12       36.51      5.48 o 
  13   4  12       50.16       57.05      5.92 o 
   0   5  12     1386.21     1446.83     14.55 o 
   1   5  12      303.53      334.00      3.60 o 
   2   5  12      356.60      338.02      3.89 o 
   3   5  12        4.60       17.45      1.74 o 
   4   5  12      616.83      623.56      6.18 o 
   5   5  12      240.16      218.20      4.06 o 
   6   5  12      442.74      432.87      5.91 o 
   7   5  12      249.62      253.01      5.01 o 
   8   5  12      218.14      212.54      5.49 o 
   9   5  12       65.66       82.05      4.67 o 
  10   5  12       77.97       71.67      5.20 o 
  11   5  12      112.36      143.93      6.23 o 
  12   5  12       26.85       32.85      5.44 o 
   0   6  12      990.96     1021.02     10.97 o 
   1   6  12     1020.02     1064.85      7.99 o 
   2   6  12      915.80      809.27      7.48 o 
   3   6  12      297.41      277.98      4.13 o 
   4   6  12      101.28       84.16      2.74 o 
   5   6  12      425.59      429.98      5.36 o 
   6   6  12       26.02       19.63      2.80 o 
   7   6  12      158.11      147.73      4.11 o 
   8   6  12      583.91      576.89      9.60 o 
   9   6  12      400.57      405.29      8.49 o 
  10   6  12        2.94        8.74      4.74 o 
  11   6  12      169.85      167.79      6.62 o 
  12   6  12       14.82       15.10      5.47 o 
   0   7  12      191.50      160.58      4.10 o 
   1   7  12     1182.54     1090.74      8.39 o 
   2   7  12     1339.37     1247.54     10.46 o 
   3   7  12      962.29      894.73      9.21 o 
   4   7  12      264.59      246.20      4.83 o 
   5   7  12     1228.62     1169.40     11.16 o 
   6   7  12      103.41      114.45      3.73 o 
   7   7  12       36.07       45.67      3.57 o 
   8   7  12        3.54        0.32      4.37 o 
   9   7  12      375.55      396.99      8.53 o 
  10   7  12       79.91       72.71      5.66 o 
  11   7  12      151.35      149.65      6.76 o 
  12   7  12       45.79       47.38      6.10 o 
   0   8  12       79.66       97.29      4.14 o 
   1   8  12       91.14       93.63      3.33 o 
   2   8  12     2037.85     1936.95     16.66 o 
   3   8  12      115.62       85.24      3.37 o 
   4   8  12       41.54       41.04      3.29 o 
   5   8  12      540.58      527.21      6.87 o 
   6   8  12      580.03      538.17      7.04 o 
   7   8  12      637.70      620.45      8.14 o 
   8   8  12       46.44       42.78      4.96 o 
   9   8  12        6.81       24.07      4.97 o 
  10   8  12       10.96        1.79      5.09 o 
  11   8  12      218.02      217.42      7.68 o 
   0   9  12       24.08       35.06      4.30 o 
   1   9  12       96.15      107.52      3.77 o 
   2   9  12      419.37      429.84      6.50 o 
   3   9  12      412.26      438.54      6.82 o 
   4   9  12       41.99       42.26      3.34 o 
   5   9  12      155.78      180.19      4.45 o 
   6   9  12       42.76       36.87      3.51 o 
   7   9  12      413.11      412.61      6.90 o 
   8   9  12       70.41       66.77      5.02 o 
   9   9  12       95.78       98.49      5.97 o 
  10   9  12       19.22        6.16      5.41 o 
   0  10  12       18.95       30.26      5.65 o 
   1  10  12       76.05       72.66      5.09 o 
   2  10  12       82.65       98.76      3.99 o 
   3  10  12      356.71      339.55      6.18 o 
   4  10  12      238.93      258.62      5.70 o 
   5  10  12      109.18      109.65      4.46 o 
   6  10  12       29.18       35.77      4.10 o 
   7  10  12      142.27      133.75      6.32 o 
   8  10  12       39.84       40.95      5.48 o 
   9  10  12      105.84      105.70      6.62 o 
  10  10  12       52.02       46.25      6.03 o 
   0  11  12       82.83       97.34      6.93 o 
   1  11  12      115.56      127.46      5.19 o 
   2  11  12      184.78      192.97      5.78 o 
   3  11  12       66.58       74.63      4.06 o 
   4  11  12      114.69      132.28      4.62 o 
   5  11  12       12.79       18.99      3.77 o 
   6  11  12      437.32      447.59      7.78 o 
   7  11  12      207.02      194.63      7.28 o 
   8  11  12      229.67      251.33      9.17 o 
   9  11  12       47.89       65.39      6.99 o 
   0  12  12      165.98      155.67      7.91 o 
   1  12  12       62.94       64.99      4.78 o 
   2  12  12       38.18       36.59      4.59 o 
   3  12  12      146.56      146.11      5.62 o 
   4  12  12       47.05       51.04      4.60 o 
   5  12  12       23.64       33.14      4.17 o 
   6  12  12      246.87      261.68      6.36 o 
   7  12  12      330.15      352.82      8.97 o 
   8  12  12       11.63        8.08      7.17 o 
   0  13  12      212.04      200.81      9.05 o 
   1  13  12       49.55       60.11      5.06 o 
   2  13  12      105.24      106.18      5.59 o 
   3  13  12        9.49        4.99      4.67 o 
   4  13  12      111.24      124.96      7.49 o 
   5  13  12      139.46      134.63      5.64 o 
   6  13  12      216.45      219.98      6.40 o 
   0  14  12      389.75      402.45     17.38 o 
   1  14  12      137.30      136.12      6.16 o 
   2  14  12      168.01      170.05      6.47 o 
   3  14  12      202.15      205.07      6.87 o 
   4  14  12        8.77       15.28      5.91 o 
   0  15  12        1.91       -2.45      7.24 o 
   1   0  13     1244.19     1233.60     14.67 o 
   2   0  13     1032.81     1020.27     11.04 o 
   3   0  13      343.77      298.60      5.20 o 
   4   0  13     2934.76     3113.89     30.87 o 
   5   0  13       42.21       47.07      2.41 o 
   6   0  13      503.23      504.23      6.83 o 
   7   0  13        0.65       -3.78      3.72 o 
   8   0  13       16.77       18.60      4.32 o 
   9   0  13        0.00        2.41      4.47 o 
  10   0  13       43.49       56.15      6.29 o 
  11   0  13       54.62       73.90      6.88 o 
  12   0  13      220.98      201.86     11.01 o 
  13   0  13      135.55      148.33     14.94 o 
   0   1  13      236.14      225.94      4.36 o 
   1   1  13     1946.98     2032.34     14.57 o 
   2   1  13      348.19      346.89      4.07 o 
   3   1  13     3256.34     3411.62     22.25 o 
   4   1  13     2546.53     2741.18     19.29 o 
   5   1  13      566.64      562.68      4.89 o 
   6   1  13      346.66      356.11      3.91 o 
   7   1  13       14.26       17.26      2.70 o 
   8   1  13      238.25      219.92      5.27 o 
   9   1  13      110.02      100.85      4.02 o 
  10   1  13       44.33       46.18      4.16 o 
  11   1  13       21.69       23.44      5.44 o 
  12   1  13       18.47       18.53      5.17 o 
  13   1  13       38.91       35.06      6.44 o 
   0   2  13     3188.79     3426.94     36.38 o 
   1   2  13       53.16       91.90      2.11 o 
   2   2  13      260.42      363.39      5.31 o 
   3   2  13       24.80       45.07      1.94 o 
   4   2  13      126.44      139.09      2.48 o 
   5   2  13     1425.10     1511.78     10.92 o 
   6   2  13      349.02      358.16      4.04 o 
   7   2  13      332.06      319.35      4.72 o 
   8   2  13      970.33      957.90     10.31 o 
   9   2  13      226.12      211.62      5.60 o 
  10   2  13      127.53      118.31      4.74 o 
  11   2  13       13.62       20.10      4.19 o 
  12   2  13       35.99       41.64      5.11 o 
  13   2  13       87.64       82.54      7.05 o 
   0   3  13       61.72      100.87      2.71 o 
   1   3  13     2239.43     2599.61     19.34 o 
   2   3  13      138.17      211.81      3.33 o 
   3   3  13      252.95      231.15      3.49 o 
   4   3  13      676.92      674.74      6.26 o 
   5   3  13       13.01       15.99      1.96 o 
   6   3  13       19.27       30.50      2.42 o 
   7   3  13       28.75       35.43      2.82 o 
   8   3  13      296.96      261.30      5.89 o 
   9   3  13      140.24      128.68      5.07 o 
  10   3  13      128.52      140.94      5.01 o 
  11   3  13      195.95      230.88      6.33 o 
  12   3  13       54.01       54.37      4.90 o 
  13   3  13       75.54       79.66      5.90 o 
   0   4  13        0.05       -0.87      1.82 o 
   1   4  13       17.48       14.93      1.69 o 
   2   4  13      804.54      801.70      7.03 o 
   3   4  13      362.77      361.44      4.31 o 
   4   4  13     1933.05     1959.28     15.13 o 
   5   4  13     2526.94     2495.37     19.00 o 
   6   4  13      426.02      392.71      5.00 o 
   7   4  13       43.15       21.61      2.91 o 
   8   4  13      671.32      629.26      8.60 o 
   9   4  13      282.55      267.82      6.29 o 
  10   4  13        3.89        6.09      4.49 o 
  11   4  13       48.09       55.65      4.70 o 
  12   4  13       62.59       56.20      5.53 o 
  13   4  13       90.17       95.58      7.82 o 
   0   5  13        1.90        3.39      2.30 o 
   1   5  13       17.38       14.60      1.43 o 
   2   5  13      176.28      201.16      3.18 o 
   3   5  13     2169.48     2232.48     17.08 o 
   4   5  13       18.93       16.20      2.22 o 
   5   5  13      281.36      246.54      4.23 o 
   6   5  13     1568.77     1493.20     12.34 o 
   7   5  13      916.01      841.67      8.94 o 
   8   5  13       39.16       28.45      3.89 o 
   9   5  13      185.30      170.38      5.43 o 
  10   5  13       68.30       68.89      5.18 o 
  11   5  13      155.89      161.68      6.42 o 
  12   5  13        9.82        9.40      5.21 o 
   0   6  13      202.07      173.31      4.16 o 
   1   6  13       58.55       40.65      1.76 o 
   2   6  13      827.28      817.15      7.41 o 
   3   6  13      301.38      273.16      4.19 o 
   4   6  13      799.84      840.26      7.82 o 
   5   6  13      743.77      745.61      7.37 o 
   6   6  13      262.24      232.30      4.44 o 
   7   6  13      149.70      174.17      4.46 o 
   8   6  13       87.50      101.56      5.40 o 
   9   6  13       93.74      115.49      5.62 o 
  10   6  13      165.73      171.66      6.47 o 
  11   6  13       12.63       15.74      5.45 o 
  12   6  13       23.83       13.76      6.11 o 
   0   7  13       52.64       37.59      2.81 o 
   1   7  13      503.92      529.10      5.08 o 
   2   7  13     1224.85     1154.79      9.53 o 
   3   7  13      618.80      586.82      6.51 o 
   4   7  13      653.71      599.82      7.13 o 
   5   7  13      115.53      122.11      3.72 o 
   6   7  13      100.95      107.38      3.72 o 
   7   7  13       48.35       52.06      3.49 o 
   8   7  13       21.95       24.20      4.67 o 
   9   7  13       57.29       83.66      5.47 o 
  10   7  13      107.93      106.33      6.91 o 
  11   7  13       21.26       23.24      5.54 o 
  12   7  13       50.21       46.79      6.16 o 
   0   8  13      922.86      919.96     10.68 o 
   1   8  13     1799.12     1611.79     13.77 o 
   2   8  13       10.26       31.28      2.80 o 
   3   8  13       28.55       48.61      3.14 o 
   4   8  13      808.57      755.88      8.34 o 
   5   8  13      613.41      606.88      7.44 o 
   6   8  13      412.21      425.24      6.36 o 
   7   8  13      383.48      376.50      6.49 o 
   8   8  13       18.19       24.47      4.79 o 
   9   8  13       57.70       58.05      5.46 o 
  10   8  13       26.64       28.91      6.56 o 
  11   8  13       24.54       35.78      5.83 o 
   0   9  13      692.48      623.17     12.59 o 
   1   9  13      244.14      210.39      5.01 o 
   2   9  13       18.90       24.42      3.21 o 
   3   9  13      158.06      158.87      3.96 o 
   4   9  13      345.44      350.01      5.86 o 
   5   9  13      488.65      474.30      6.91 o 
   6   9  13      216.01      210.29      5.09 o 
   7   9  13      381.83      376.94      6.69 o 
   8   9  13       95.12      101.03      5.38 o 
   9   9  13      106.78      110.42      6.10 o 
  10   9  13       16.77       13.92      5.51 o 
   0  10  13      230.05      204.26      8.14 o 
   1  10  13       14.67       11.86      3.88 o 
   2  10  13        4.02        4.40      3.24 o 
   3  10  13      376.03      354.66      6.33 o 
   4  10  13       54.44       61.96      3.86 o 
   5  10  13      168.86      169.68      4.97 o 
   6  10  13       96.78       95.70      4.12 o 
   7  10  13      412.69      403.94      7.84 o 
   8  10  13       62.69       70.32      5.85 o 
   9  10  13       47.70       53.96      6.60 o 
  10  10  13       52.11       47.19      6.12 o 
   0  11  13      197.76      217.32      8.63 o 
   1  11  13      197.32      196.66      5.79 o 
   2  11  13       43.29       35.08      4.33 o 
   3  11  13        8.45       14.00      3.82 o 
   4  11  13       27.51       25.97      3.74 o 
   5  11  13      118.21      118.11      4.73 o 
   6  11  13       19.57       37.28      4.28 o 
   7  11  13      203.21      220.68      7.79 o 
   8  11  13      174.19      172.73      8.21 o 
   9  11  13       45.34       58.33      6.44 o 
   0  12  13       55.95       75.42      6.98 o 
   1  12  13        4.79       -2.84      4.22 o 
   2  12  13       61.36       51.29      4.79 o 
   3  12  13       87.57       94.16      5.20 o 
   4  12  13       12.36        6.62      4.99 o 
   5  12  13       43.72       40.00      4.52 o 
   6  12  13       78.39       99.25      4.86 o 
   7  12  13      282.36      292.50      8.62 o 
   8  12  13      108.65      107.02      7.92 o 
   0  13  13        6.96        0.40      6.36 o 
   1  13  13      142.30      128.85      5.79 o 
   2  13  13       88.85       90.29      5.48 o 
   3  13  13      150.19      145.39      6.07 o 
   4  13  13       93.49      112.09      5.74 o 
   5  13  13       89.43       93.42      5.70 o 
   6  13  13      211.52      222.11      7.06 o 
   0  14  13       91.59      101.57      8.29 o 
   1  14  13      105.98      118.04      6.08 o 
   2  14  13       13.45       16.81      5.08 o 
   3  14  13      166.17      163.36      6.57 o 
   4  14  13      113.44      101.13      6.03 o 
   0   0  14     1106.03     1004.37     18.32 o 
   1   0  14     5728.54     5582.38     54.98 o 
   2   0  14     1069.19     1434.64     14.89 o 
   3   0  14       91.19       84.25      2.65 o 
   4   0  14       80.86       78.72      2.84 o 
   5   0  14     1925.85     1833.41     18.72 o 
   6   0  14       10.27        5.87      2.36 o 
   7   0  14       18.51       10.01      3.08 o 
   8   0  14        0.77       -3.63      4.11 o 
   9   0  14      267.20      240.23      8.82 o 
  10   0  14        7.54       12.95      7.41 o 
  11   0  14      364.39      396.55     13.64 o 
  12   0  14        3.30       -0.82      8.08 o 
  13   0  14        2.13       -3.93      8.56 o 
   0   1  14       64.44       64.45      3.13 o 
   1   1  14      627.77      617.34      5.26 o 
   2   1  14      137.47      156.67      2.82 o 
   3   1  14      452.82      583.16      4.93 o 
   4   1  14       33.96       54.65      1.78 o 
   5   1  14      442.73      442.70      4.28 o 
   6   1  14      299.14      265.36      3.51 o 
   7   1  14      525.60      504.26      5.56 o 
   8   1  14      336.21      328.11      5.90 o 
   9   1  14       31.72       37.32      4.03 o 
  10   1  14       84.23      101.44      5.03 o 
  11   1  14        7.02       11.34      4.80 o 
  12   1  14       23.89       31.54      6.04 o 
  13   1  14        2.32       -5.13      6.07 o 
   0   2  14      361.26      453.82      6.61 o 
   1   2  14       57.51       92.28      2.29 o 
   2   2  14      402.06      504.21      4.95 o 
   3   2  14      741.49      731.97      6.22 o 
   4   2  14       70.21       95.09      2.04 o 
   5   2  14     1128.43     1075.19      8.19 o 
   6   2  14     1419.50     1373.46     10.64 o 
   7   2  14      720.67      636.68      6.81 o 
   8   2  14      386.50      340.19      6.40 o 
   9   2  14      112.90      126.70      4.64 o 
  10   2  14       21.73       19.00      3.96 o 
  11   2  14      122.94      113.45      5.51 o 
  12   2  14       89.08       83.17      5.57 o 
  13   2  14       41.09       25.83      6.50 o 
   0   3  14      820.30      761.27      8.23 o 
   1   3  14      214.37      184.21      3.10 o 
   2   3  14      445.30      503.40      5.05 o 
   3   3  14      104.78      140.71      2.97 o 
   4   3  14       99.87      103.82      2.48 o 
   5   3  14      710.26      781.66      6.90 o 
   6   3  14     2218.68     2121.20     16.39 o 
   7   3  14      414.00      349.52      5.42 o 
   8   3  14       53.42       60.29      4.22 o 
   9   3  14      113.28      120.76      4.65 o 
  10   3  14      105.21      122.61      4.92 o 
  11   3  14      134.90      139.54      5.36 o 
  12   3  14       49.47       49.97      5.34 o 
  13   3  14      160.94      169.66      7.99 o 
   1   4  14      660.28      644.82      5.93 o 
   2   4  14     2345.01     2549.49     19.17 o 
   3   4  14     1707.45     1744.75     13.58 o 
   4   4  14     1380.25     1409.42     11.38 o 
   5   4  14     3534.01     3566.79     26.55 o 
   6   4  14      625.80      610.10      6.37 o 
   7   4  14       47.30       44.39      3.86 o 
   8   4  14      296.15      285.98      6.22 o 
   9   4  14      119.09      123.49      4.76 o 
  10   4  14       27.90       34.39      4.25 o 
  11   4  14       80.36       73.23      4.66 o 
  12   4  14       39.49       40.42      6.41 o 
  13   4  14       53.60       75.61      6.78 o 
   0   5  14      738.61      824.29      9.03 o 
   1   5  14      940.84      956.18      7.46 o 
   2   5  14      407.57      379.52      4.48 o 
   3   5  14      308.16      340.77      4.43 o 
   4   5  14       43.37       43.47      2.45 o 
   5   5  14      253.64      252.03      4.32 o 
   6   5  14      631.17      624.81      6.64 o 
   7   5  14      111.30      131.30      3.89 o 
   8   5  14      138.80      135.24      4.79 o 
   9   5  14       12.43       10.84      4.18 o 
  10   5  14       18.06       20.70      4.48 o 
  11   5  14       24.06       26.11      5.15 o 
  12   5  14       18.75        6.05      5.73 o 
   0   6  14        3.90        4.71      2.30 o 
   1   6  14      810.97      869.23      7.16 o 
   2   6  14      625.46      664.00      6.49 o 
   3   6  14       23.24       18.65      2.29 o 
   4   6  14      874.65      870.14      8.07 o 
   5   6  14      960.15      864.67      8.20 o 
   6   6  14      737.76      694.28      7.50 o 
   7   6  14      868.28      868.36      9.55 o 
   8   6  14      211.17      214.79      6.57 o 
   9   6  14      154.60      150.82      5.98 o 
  10   6  14      102.90      102.44      5.88 o 
  11   6  14        7.04        0.14      5.21 o 
  12   6  14       15.22        6.51      5.61 o 
   0   7  14       24.94       17.96      2.70 o 
   1   7  14      829.39      908.76      9.11 o 
   2   7  14      954.57      870.98      8.08 o 
   3   7  14       88.40      110.50      3.93 o 
   4   7  14     1196.10     1147.02     10.97 o 
   5   7  14     1133.14     1050.93     10.40 o 
   6   7  14      593.33      581.50      7.24 o 
   7   7  14      146.21      149.04      4.43 o 
   8   7  14      117.02      110.52      5.47 o 
   9   7  14       90.59       98.23      5.67 o 
  10   7  14      153.56      179.84      6.80 o 
  11   7  14       25.79       20.23      5.52 o 
   0   8  14      192.23      192.26     11.50 o 
   1   8  14      121.66      132.23      3.54 o 
   2   8  14      285.15      250.36      5.66 o 
   3   8  14     1723.25     1680.96     18.81 o 
   4   8  14      106.92      120.70      4.12 o 
   5   8  14      241.09      234.15      5.15 o 
   6   8  14      492.59      490.64      6.81 o 
   7   8  14      134.03      140.47      4.50 o 
   8   8  14      104.51      109.72      5.66 o 
   9   8  14       35.94       43.93      5.36 o 
  10   8  14       13.89       12.92      5.35 o 
  11   8  14       55.02       59.12      6.16 o 
   0   9  14      341.56      305.22      9.37 o 
   1   9  14       77.04       78.95      3.85 o 
   2   9  14       13.20        7.65      3.10 o 
   3   9  14      235.13      210.26      4.74 o 
   4   9  14      828.91      772.90      9.64 o 
   5   9  14       21.78       21.14      3.35 o 
   6   9  14      187.18      180.95      4.67 o 
   7   9  14       63.29       72.38      4.18 o 
   8   9  14       13.02       14.13      5.00 o 
   9   9  14      147.49      184.32      6.92 o 
  10   9  14      218.87      223.97      7.62 o 
   0  10  14       31.10       24.56      5.67 o 
   1  10  14       22.52       22.90      4.03 o 
   2  10  14       74.39       86.05      4.63 o 
   3  10  14      162.10      155.54      4.53 o 
   4  10  14       36.73       39.80      3.69 o 
   5  10  14       66.54       88.22      4.33 o 
   6  10  14      233.35      239.85      5.58 o 
   7  10  14      153.08      174.69      5.30 o 
   8  10  14      167.49      169.59      6.84 o 
   9  10  14      108.41      122.35      6.53 o 
   0  11  14      369.65      355.88     11.36 o 
   1  11  14      118.56      111.30      5.07 o 
   2  11  14       41.02       37.85      4.41 o 
   3  11  14       96.70       99.03      4.99 o 
   4  11  14       45.94       54.50      4.27 o 
   5  11  14      268.98      258.30      7.67 o 
   6  11  14      452.67      427.96      8.95 o 
   7  11  14       30.01       35.24      5.67 o 
   8  11  14       49.50       59.86      6.92 o 
   9  11  14       30.76       28.78      6.65 o 
   0  12  14        6.80        6.60      6.17 o 
   1  12  14       28.96       28.70      4.62 o 
   2  12  14      109.93       98.50      5.29 o 
   3  12  14      427.84      401.95      8.14 o 
   4  12  14       38.09       36.32      4.79 o 
   5  12  14       11.75        3.73      4.22 o 
   6  12  14      192.41      191.20      8.23 o 
   7  12  14      118.88      140.61      6.69 o 
   0  13  14      189.76      172.71      8.87 o 
   1  13  14       13.63       13.21      4.83 o 
   2  13  14       51.13       47.82      5.13 o 
   3  13  14       34.85       31.61      5.06 o 
   4  13  14      235.48      236.50      7.05 o 
   5  13  14       48.97       45.94      5.29 o 
   6  13  14       32.13       43.36      7.36 o 
   0  14  14        0.02        0.20      6.84 o 
   1  14  14       58.26       68.74      5.63 o 
   2  14  14      112.50      115.64      6.06 o 
   3  14  14      128.38      140.33      6.42 o 
   4  14  14       88.78       95.30      6.05 o 
   1   0  15     1468.81     1522.01     15.96 o 
   2   0  15      669.98      683.69      9.29 o 
   3   0  15      400.65      329.97      5.06 o 
   4   0  15      673.11      715.54      8.49 o 
   5   0  15      174.85      156.13      4.00 o 
   6   0  15       72.84       64.99      2.97 o 
   7   0  15        6.41        2.88      3.10 o 
   8   0  15       35.87       34.89      4.56 o 
   9   0  15      342.09      317.74      9.70 o 
  10   0  15        1.88       -5.68      6.86 o 
  11   0  15       35.09       43.57      8.21 o 
  12   0  15       56.51       76.94     11.13 o 
  13   0  15       12.53        5.11      8.90 o 
   0   1  15      249.62      230.42      8.18 o 
   1   1  15     1006.66      992.66      7.71 o 
   2   1  15     1334.92     1480.92     10.96 o 
   3   1  15     5167.17     5450.65     36.29 o 
   4   1  15        9.10        6.72      1.59 o 
   5   1  15      240.59      265.17      3.37 o 
   6   1  15     1774.95     1705.39     12.25 o 
   7   1  15      902.62      889.13      8.45 o 
   8   1  15       75.84       76.76      3.61 o 
   9   1  15      205.79      185.49      5.16 o 
  10   1  15      171.19      158.43      5.94 o 
  11   1  15       67.07       62.31      6.94 o 
  12   1  15       52.57       45.89      6.30 o 
  13   1  15       40.15       42.18      6.75 o 
   0   2  15        5.08        9.62      2.19 o 
   1   2  15      202.07      253.36      3.26 o 
   2   2  15     2605.13     2701.94     19.94 o 
   3   2  15     2250.82     2075.17     15.59 o 
   4   2  15      561.96      525.63      4.98 o 
   5   2  15      206.99      197.36      3.26 o 
   6   2  15       57.43       83.60      2.43 o 
   7   2  15       64.63       72.61      3.05 o 
   8   2  15      128.32      124.21      4.41 o 
   9   2  15      159.21      172.13      5.04 o 
  10   2  15      110.47      103.04      4.71 o 
  11   2  15      210.55      217.38      6.61 o 
  12   2  15        5.59        2.20      7.12 o 
  13   2  15       42.47       37.06      6.74 o 
   0   3  15     1479.07     1414.61     15.10 o 
   1   3  15       35.34       32.69      1.78 o 
   2   3  15     3116.67     3281.60     24.26 o 
   3   3  15     1116.18     1228.02      9.96 o 
   4   3  15      360.43      324.49      4.23 o 
   5   3  15      201.96      213.86      3.64 o 
   6   3  15     2448.84     2366.81     18.14 o 
   7   3  15      456.71      486.45      6.38 o 
   8   3  15      271.64      241.26      6.74 o 
   9   3  15      291.22      295.03      7.06 o 
  10   3  15      253.08      255.33      6.31 o 
  11   3  15      117.87      143.28      5.44 o 
  12   3  15       24.42       20.95      5.13 o 
  13   3  15       45.23       43.97      6.20 o 
   0   4  15      227.60      191.60      3.69 o 
   1   4  15      179.85      178.05      3.41 o 
   2   4  15      210.61      275.80      3.76 o 
   3   4  15      106.54      120.41      2.69 o 
   4   4  15      726.70      740.16      6.95 o 
   5   4  15      674.27      633.88      6.46 o 
   6   4  15      243.47      233.62      4.30 o 
   7   4  15      790.44      799.70      8.63 o 
   8   4  15       90.12      104.41      4.50 o 
   9   4  15      323.62      314.30      6.30 o 
  10   4  15       11.13        5.06      4.07 o 
  11   4  15        2.09       -6.05      4.04 o 
  12   4  15       16.98        8.23      5.68 o 
   0   5  15      165.14      154.73      3.71 o 
   1   5  15     1467.22     1499.76     11.96 o 
   2   5  15      238.56      283.27      4.08 o 
   3   5  15     1366.56     1317.23     10.83 o 
   4   5  15      140.60      136.77      3.08 o 
   5   5  15       43.65       52.73      2.76 o 
   6   5  15      308.09      348.64      5.07 o 
   7   5  15     1063.24     1044.62     10.49 o 
   8   5  15      252.12      238.21      6.01 o 
   9   5  15       98.49       89.80      4.90 o 
  10   5  15      131.04      125.45      5.98 o 
  11   5  15        9.36       11.25      5.41 o 
  12   5  15        0.22       -7.86      5.24 o 
   0   6  15      992.26      977.47     10.99 o 
   1   6  15       85.10       76.41      2.40 o 
   2   6  15       11.16       14.28      2.17 o 
   3   6  15      308.24      305.74      4.53 o 
   4   6  15     1390.56     1345.84     11.34 o 
   5   6  15      714.22      703.75      7.19 o 
   6   6  15       30.34       45.85      2.96 o 
   7   6  15      305.65      309.87      5.70 o 
   8   6  15       97.82       97.81      5.28 o 
   9   6  15       54.79       48.20      7.91 o 
  10   6  15       95.62      110.12      5.97 o 
  11   6  15       15.78        7.59      5.28 o 
  12   6  15       36.71       36.09      5.94 o 
   0   7  15        2.83        1.90      2.87 o 
   1   7  15      477.37      468.12      5.32 o 
   2   7  15      608.26      534.44      5.74 o 
   3   7  15      683.33      613.13      6.80 o 
   4   7  15      881.16      906.21      9.30 o 
   5   7  15      259.85      277.99      5.57 o 
   6   7  15      295.92      292.43      5.39 o 
   7   7  15       15.72       19.32      3.48 o 
   8   7  15       42.52       41.67      4.89 o 
   9   7  15       59.13       64.82      5.40 o 
  10   7  15      189.29      203.40      7.04 o 
  11   7  15       13.64        1.59      5.42 o 
   0   8  15     3186.59     2962.04     33.63 o 
   1   8  15      359.82      364.56      6.18 o 
   2   8  15       80.98      100.51      4.48 o 
   3   8  15       22.04       37.74      3.11 o 
   4   8  15       72.44       84.46      3.55 o 
   5   8  15      280.82      258.59      5.23 o 
   6   8  15      682.91      685.98      8.17 o 
   7   8  15      185.13      196.18      5.11 o 
   8   8  15       14.48       13.93      4.79 o 
   9   8  15       48.70       64.07      5.59 o 
  10   8  15      119.31      123.31      6.50 o 
  11   8  15       82.02       83.69      6.51 o 
   0   9  15       57.33       50.46      5.78 o 
   1   9  15      218.90      198.92      5.51 o 
   2   9  15       29.77       23.55      3.59 o 
   3   9  15      844.32      816.86      8.62 o 
   4   9  15      390.82      386.19      6.12 o 
   5   9  15       65.13       72.51      3.75 o 
   6   9  15      150.17      153.74      4.42 o 
   7   9  15       16.28       14.22      3.76 o 
   8   9  15       48.65       42.52      5.00 o 
   9   9  15      158.27      201.20      7.09 o 
  10   9  15       25.53       19.87      5.71 o 
   0  10  15       60.54       63.70      6.28 o 
   1  10  15       27.97       15.35      3.99 o 
   2  10  15       21.95       24.49      4.13 o 
   3  10  15      202.79      212.11      5.56 o 
   4  10  15      380.11      347.81      6.34 o 
   5  10  15       72.62       71.83      4.19 o 
   6  10  15      106.41      130.72      4.46 o 
   7  10  15        8.60        9.58      4.24 o 
   8  10  15       33.03       33.16      5.54 o 
   9  10  15      243.22      261.34      8.23 o 
   0  11  15       96.98      108.15     10.59 o 
   1  11  15      111.87      122.83      5.21 o 
   2  11  15       42.90       46.67      4.53 o 
   3  11  15        1.78        1.71      4.17 o 
   4  11  15       57.01       70.86      5.19 o 
   5  11  15       63.42       73.25      4.61 o 
   6  11  15      184.70      207.67      5.66 o 
   7  11  15       80.24       94.73      6.33 o 
   8  11  15       33.50       33.91      6.69 o 
   0  12  15       13.91       12.96      6.29 o 
   1  12  15       26.27       25.28      4.66 o 
   2  12  15       62.63       60.76      4.98 o 
   3  12  15        7.00       24.82      4.67 o 
   4  12  15      305.79      297.07      8.50 o 
   5  12  15        2.18       -6.85      4.57 o 
   6  12  15       58.38       65.27      4.92 o 
   7  12  15       56.67       50.50      6.33 o 
   0  13  15      475.52      485.02     12.95 o 
   1  13  15      269.12      254.65      7.32 o 
   2  13  15       37.12       36.83      5.14 o 
   3  13  15       43.53       47.30      5.23 o 
   4  13  15        3.46       10.02      4.88 o 
   5  13  15       44.35       27.25      5.21 o 
   6  13  15      162.05      141.87      8.16 o 
   0  14  15      131.44      129.41      8.88 o 
   1  14  15        3.96        3.17      4.99 o 
   2  14  15       22.78       27.09      5.29 o 
   3  14  15       38.59       40.86      7.41 o 
   0   0  16      526.21      579.53     11.09 o 
   1   0  16     2043.87     2161.72     22.12 o 
   2   0  16      272.15      278.45      4.52 o 
   3   0  16       15.32        8.96      2.06 o 
   4   0  16      366.45      457.76      6.28 o 
   5   0  16       71.93      107.54      3.23 o 
   6   0  16       48.73       37.36      2.88 o 
   7   0  16      146.87      118.50      4.26 o 
   8   0  16        3.39        2.26      4.99 o 
   9   0  16        8.62       11.70      6.83 o 
  10   0  16      194.91      205.85     12.95 o 
  11   0  16      119.12      114.44      9.52 o 
  12   0  16      176.90      211.42     12.77 o 
  13   0  16        0.34      -13.10      8.73 o 
   0   1  16       85.53       97.19      3.09 o 
   1   1  16      426.23      371.22      3.76 o 
   2   1  16     2164.98     2227.26     16.00 o 
   3   1  16      609.01      559.26      4.83 o 
   4   1  16      116.36      151.43      2.88 o 
   5   1  16      982.93     1007.22      8.07 o 
   6   1  16     1631.08     1499.01     11.91 o 
   7   1  16        7.64        7.55      2.36 o 
   8   1  16       39.95       44.79      3.98 o 
   9   1  16      103.23      115.58      5.32 o 
  10   1  16        0.20       -1.13      4.98 o 
  11   1  16       24.27       21.23      5.65 o 
  12   1  16        4.96       -1.29      5.81 o 
  13   1  16       80.02       96.55      7.39 o 
   0   2  16      793.58      708.32      9.04 o 
   1   2  16      770.27      789.97      6.69 o 
   2   2  16      179.06      191.47      3.41 o 
   3   2  16       60.34       68.16      2.09 o 
   4   2  16      138.43      120.82      2.65 o 
   5   2  16      203.00      200.24      3.36 o 
   6   2  16      940.60      967.75      8.52 o 
   7   2  16      555.74      493.14      6.35 o 
   8   2  16      123.52      123.79      4.76 o 
   9   2  16        2.90       -3.81      4.48 o 
  10   2  16      100.13      105.18      5.38 o 
  11   2  16        5.75       15.14      5.13 o 
  12   2  16        2.53       -8.49      5.66 o 
  13   2  16       43.24       41.73      6.84 o 
   0   3  16      256.16      310.92      5.04 o 
   1   3  16     1178.54     1126.38      9.17 o 
   2   3  16       62.91       91.79      2.29 o 
   3   3  16      235.71      264.26      3.78 o 
   4   3  16      165.48      165.68      3.36 o 
   5   3  16       21.52       12.82      2.18 o 
   6   3  16     1798.59     1847.93     14.62 o 
   7   3  16      109.39      108.09      3.52 o 
   8   3  16      418.84      348.13      6.66 o 
   9   3  16      362.60      373.90      7.04 o 
  10   3  16      119.60      154.84      5.24 o 
  11   3  16       76.46       80.11      5.36 o 
  12   3  16       74.43       67.20      6.11 o 
   0   4  16       49.13       36.95      2.26 o 
   1   4  16      311.04      309.93      3.89 o 
   2   4  16      371.18      319.00      4.07 o 
   3   4  16     1291.46     1365.56     11.08 o 
   4   4  16      113.30      119.79      3.30 o 
   5   4  16      275.00      267.93      4.37 o 
   6   4  16     1029.30      986.88      8.90 o 
   7   4  16      842.64      809.36      8.77 o 
   8   4  16      106.20       98.39      4.45 o 
   9   4  16      203.92      222.24      5.92 o 
  10   4  16        0.02       -0.12      4.12 o 
  11   4  16       37.53       42.28      4.89 o 
  12   4  16        0.69       -5.49      5.60 o 
   0   5  16       37.58       50.07      2.38 o 
   1   5  16       55.97       57.96      2.19 o 
   2   5  16      668.85      673.75      6.48 o 
   3   5  16       50.24       55.55      2.50 o 
   4   5  16      137.83      135.06      3.14 o 
   5   5  16      714.68      680.61      6.95 o 
   6   5  16     2501.19     2348.05     18.37 o 
   7   5  16      258.41      281.05      5.39 o 
   8   5  16       59.85       48.47      4.16 o 
   9   5  16       34.93       40.84      4.97 o 
  10   5  16      276.24      299.97      7.92 o 
  11   5  16        2.93       -7.43      4.95 o 
  12   5  16       27.62       27.72      5.75 o 
   0   6  16      102.30       89.03      3.43 o 
   1   6  16     1082.72     1027.63      8.63 o 
   2   6  16      109.40      135.05      3.05 o 
   3   6  16     1072.32     1071.78      9.59 o 
   4   6  16       90.76      102.70      3.12 o 
   5   6  16      792.49      767.42      8.12 o 
   6   6  16      413.53      393.10      5.45 o 
   7   6  16      412.18      430.39      7.05 o 
   8   6  16      123.01      122.79      5.56 o 
   9   6  16       59.50       57.39      6.51 o 
  10   6  16       12.03       19.26      5.14 o 
  11   6  16       29.74       25.21      5.51 o 
  12   6  16       43.50       43.88      7.50 o 
   0   7  16        0.02        5.61      3.66 o 
   1   7  16       64.75       47.11      2.63 o 
   2   7  16      421.01      374.44      4.87 o 
   3   7  16      144.17      164.33      3.84 o 
   4   7  16      138.38      145.55      3.88 o 
   5   7  16      315.06      335.72      5.35 o 
   6   7  16      475.50      479.94      6.62 o 
   7   7  16      238.52      236.53      5.47 o 
   8   7  16      146.64      155.51      5.99 o 
   9   7  16        4.34        0.60      4.78 o 
  10   7  16       27.22       35.28      6.30 o 
  11   7  16       34.96       40.23      5.79 o 
   0   8  16       89.73       78.31      4.53 o 
   1   8  16       18.57       11.32      3.18 o 
   2   8  16      134.61      127.78      3.73 o 
   3   8  16      113.12      127.15      4.90 o 
   4   8  16      559.02      480.48      6.78 o 
   5   8  16       93.88      108.93      3.86 o 
   6   8  16      444.84      465.73      6.42 o 
   7   8  16       16.46        9.62      3.57 o 
   8   8  16       85.96       87.93      5.57 o 
   9   8  16      122.77      131.17      6.28 o 
  10   8  16      114.97      125.53      6.83 o 
  11   8  16       14.35        5.29      5.69 o 
   0   9  16      113.17      118.72      6.72 o 
   1   9  16       11.54       -1.49      3.65 o 
   2   9  16       38.94       36.07      4.03 o 
   3   9  16      169.57      202.80      4.85 o 
   4   9  16       23.97       24.79      3.31 o 
   5   9  16      189.47      183.36      4.57 o 
   6   9  16      262.34      247.88      5.46 o 
   7   9  16       19.49       15.46      4.12 o 
   8   9  16      157.70      166.40      6.12 o 
   9   9  16      302.11      321.81      8.67 o 
  10   9  16       72.23       85.31      6.42 o 
   0  10  16      147.85      167.54      7.58 o 
   1  10  16      350.68      330.21      7.10 o 
   2  10  16      279.01      250.61      6.59 o 
   3  10  16      351.72      379.18      7.51 o 
   4  10  16      147.66      143.37      4.85 o 
   5  10  16      111.87      122.34      5.07 o 
   6  10  16      201.64      192.81      4.95 o 
   7  10  16      140.78      139.52      5.68 o 
   8  10  16      120.74      127.10      6.55 o 
   9  10  16       39.29       41.52      5.80 o 
   0  11  16        6.37        2.02      5.81 o 
   1  11  16       41.13       44.95      4.55 o 
   2  11  16       26.42        9.08      4.23 o 
   3  11  16      115.99      107.59      5.21 o 
   4  11  16       35.57       36.28      4.64 o 
   5  11  16       86.28       97.72      4.85 o 
   6  11  16       47.53       59.49      4.55 o 
   7  11  16       39.29       59.76      6.60 o 
   8  11  16       50.66       48.83      6.96 o 
   0  12  16       43.40       47.91      7.29 o 
   1  12  16       34.68       30.80      4.72 o 
   2  12  16      110.89       95.23      5.42 o 
   3  12  16      312.51      309.03      7.60 o 
   4  12  16       26.80       30.77      4.89 o 
   5  12  16       65.07       49.23      5.17 o 
   6  12  16        2.96        3.80      4.81 o 
   7  12  16        8.67        5.03      5.89 o 
   0  13  16        9.67       33.31      9.60 o 
   1  13  16        3.06        2.00      5.27 o 
   2  13  16       25.82       29.01      5.01 o 
   3  13  16       76.68       84.15      5.64 o 
   4  13  16       53.23       40.61      5.29 o 
   5  13  16       55.61       58.57      5.53 o 
   0  14  16       18.79       10.45      7.34 o 
   1  14  16       32.68       29.13      5.36 o 
   2  14  16      154.24      146.73      6.57 o 
   3  14  16       79.11       70.70      5.93 o 
   1   0  17      222.00      234.31      4.31 o 
   2   0  17      423.54      373.79      5.61 o 
   3   0  17       22.18       28.38      2.25 o 
   4   0  17      431.73      430.09      6.15 o 
   5   0  17       35.73       37.77      3.21 o 
   6   0  17      131.05      123.77      3.70 o 
   7   0  17     1098.14      942.99     13.72 o 
   8   0  17        8.81       -4.56      6.26 o 
   9   0  17        0.06       -0.67      6.76 o 
  10   0  17      221.13      225.81     11.15 o 
  11   0  17      182.94      183.16     10.69 o 
  12   0  17        5.23        7.39      8.43 o 
  13   0  17      185.11      196.96     12.14 o 
   0   1  17       88.33       88.34      2.88 o 
   1   1  17       60.31       47.14      1.62 o 
   2   1  17      422.82      430.31      4.41 o 
   3   1  17      238.59      240.73      3.04 o 
   4   1  17      481.64      492.01      4.72 o 
   5   1  17       43.83       65.33      2.21 o 
   6   1  17     1764.63     1679.86     13.15 o 
   7   1  17       65.86       67.27      3.23 o 
   8   1  17      292.73      298.94      7.21 o 
   9   1  17       13.72       21.58      5.44 o 
  10   1  17       59.95       74.30      6.07 o 
  11   1  17      471.86      472.02     10.63 o 
  12   1  17       24.05       16.48      6.14 o 
  13   1  17       25.07       26.14      6.68 o 
   0   2  17      157.51      181.96      4.24 o 
   1   2  17      373.20      268.47      3.38 o 
   2   2  17       85.43      108.73      2.42 o 
   3   2  17      747.09      714.70      6.72 o 
   4   2  17        4.70        5.56      1.81 o 
   5   2  17      490.43      470.81      5.23 o 
   6   2  17      131.06      147.64      3.84 o 
   7   2  17      782.36      778.53      8.44 o 
   8   2  17      178.10      188.01      5.31 o 
   9   2  17       63.69       66.80      4.27 o 
  10   2  17      279.55      303.87      7.33 o 
  11   2  17       57.97       63.48      6.23 o 
  12   2  17       58.34       57.47      6.59 o 
   0   3  17      719.88      658.57      8.15 o 
   1   3  17       41.95       59.38      2.15 o 
   2   3  17      267.72      294.77      3.85 o 
   3   3  17       73.71       96.93      2.49 o 
   4   3  17       57.87       62.80      2.43 o 
   5   3  17      329.47      332.94      4.55 o 
   6   3  17     3599.02     3437.19     25.66 o 
   7   3  17      842.15      816.83      8.77 o 
   8   3  17      267.34      281.05      6.75 o 
   9   3  17      205.08      215.29      5.89 o 
  10   3  17      214.72      227.42      6.24 o 
  11   3  17       92.48      104.08      5.60 o 
  12   3  17      138.10      151.17      7.04 o 
   0   4  17      263.60      293.14      5.10 o 
   1   4  17      605.78      587.51      5.69 o 
   2   4  17      192.78      199.03      3.50 o 
   3   4  17     1184.19     1152.60      9.69 o 
   4   4  17      606.66      589.11      6.10 o 
   5   4  17      529.34      510.00      5.83 o 
   6   4  17       64.86       73.40      2.90 o 
   7   4  17     1063.64     1006.60     10.22 o 
   8   4  17      150.80      146.21      4.87 o 
   9   4  17       19.38       19.90      4.11 o 
  10   4  17      225.95      215.85      6.08 o 
  11   4  17       74.31       71.38      5.42 o 
  12   4  17       88.54       78.66      7.25 o 
   0   5  17        1.44        6.08      2.41 o 
   1   5  17      938.54      948.66      8.26 o 
   2   5  17      910.16      900.90      8.25 o 
   3   5  17      212.28      226.78      4.07 o 
   4   5  17      305.08      293.53      4.54 o 
   5   5  17      367.09      366.51      5.11 o 
   6   5  17      241.44      254.31      4.66 o 
   7   5  17      250.30      250.13      5.22 o 
   8   5  17      114.54      138.03      4.93 o 
   9   5  17        5.49        4.40      4.18 o 
  10   5  17       27.41       43.22      5.61 o 
  11   5  17       17.37        6.69      5.17 o 
  12   5  17       19.79       31.44      6.22 o 
   0   6  17      667.26      639.52      9.69 o 
   1   6  17     1478.78     1579.00     12.85 o 
   2   6  17      869.29      834.63      8.15 o 
   3   6  17     1141.08     1084.81      9.54 o 
   4   6  17     1499.47     1401.60     11.79 o 
   5   6  17      190.32      207.12      4.25 o 
   6   6  17       34.60       36.62      3.33 o 
   7   6  17      103.26      105.73      3.96 o 
   8   6  17      315.49      290.37      7.43 o 
   9   6  17      131.12      121.31      5.88 o 
  10   6  17       68.62       66.07      5.64 o 
  11   6  17       26.50       14.69      5.48 o 
   0   7  17     1154.27     1052.94     14.00 o 
   1   7  17      557.89      491.48      6.18 o 
   2   7  17       88.42       92.57      3.02 o 
   3   7  17      699.26      625.72      6.69 o 
   4   7  17      122.04      133.65      3.84 o 
   5   7  17       18.85       17.58      3.11 o 
   6   7  17      592.84      587.36      7.38 o 
   7   7  17        0.03       -4.63      3.60 o 
   8   7  17       23.99       22.74      5.46 o 
   9   7  17        2.63       -7.12      4.74 o 
  10   7  17       21.48       22.13      5.40 o 
  11   7  17       68.18       77.37      6.30 o 
   0   8  17      491.23      474.14      8.74 o 
   1   8  17        2.11       -0.77      3.12 o 
   2   8  17      577.32      502.06      6.63 o 
   3   8  17     1532.18     1450.50     17.34 o 
   4   8  17       65.20       66.84      3.48 o 
   5   8  17      486.40      471.19      6.69 o 
   6   8  17      607.72      561.19      8.64 o 
   7   8  17       24.29       31.27      3.76 o 
   8   8  17       66.37       65.04      5.35 o 
   9   8  17        5.61        6.17      5.15 o 
  10   8  17       78.45       79.25      6.39 o 
   0   9  17       45.45       55.42      5.95 o 
   1   9  17       22.26       14.45      3.86 o 
   2   9  17       52.63       55.07      4.26 o 
   3   9  17      280.52      297.99      6.00 o 
   4   9  17       71.83       70.76      3.87 o 
   5   9  17       95.49       87.70      3.90 o 
   6   9  17      141.48      157.10      4.54 o 
   7   9  17        9.60        8.52      4.12 o 
   8   9  17      280.46      276.48      9.81 o 
   9   9  17       69.38       80.27      6.08 o 
  10   9  17        7.92       -1.93      5.46 o 
   0  10  17        0.29        1.39      5.55 o 
   1  10  17       48.24       44.85      4.35 o 
   2  10  17      138.91      141.68      5.25 o 
   3  10  17      196.20      213.18      6.09 o 
   4  10  17      156.95      164.71      5.54 o 
   5  10  17       65.11       75.29      5.24 o 
   6  10  17       35.91       46.04      3.92 o 
   7  10  17       52.14       50.07      4.67 o 
   8  10  17       21.61       18.87      5.54 o 
   9  10  17      153.22      173.30      7.12 o 
   0  11  17       21.70       24.09      6.24 o 
   1  11  17       41.60       48.63      5.19 o 
   2  11  17       19.99       30.39      4.44 o 
   3  11  17       34.82       35.24      5.56 o 
   4  11  17       12.24        6.64      4.43 o 
   5  11  17        0.60        4.79      4.45 o 
   6  11  17        8.78        7.55      4.22 o 
   7  11  17       91.20      104.98      8.97 o 
   8  11  17      160.65      164.29      9.39 o 
   0  12  17       13.16       22.73      6.62 o 
   1  12  17      114.17      109.17      5.61 o 
   2  12  17      148.62      153.49      6.00 o 
   3  12  17       40.63       33.61      4.93 o 
   4  12  17      330.95      319.82      7.90 o 
   5  12  17        1.23       -1.46      4.73 o 
   6  12  17        8.80       11.20      4.92 o 
   7  12  17       42.74       37.05      7.20 o 
   0  13  17      110.89      107.86     14.97 o 
   1  13  17        6.48        7.63      4.96 o 
   2  13  17      434.47      436.23      8.94 o 
   3  13  17      214.46      246.23      7.23 o 
   4  13  17        6.95        0.77      4.96 o 
   5  13  17       54.73       57.02      5.62 o 
   0  14  17        1.53        2.51      7.27 o 
   1  14  17       92.21       91.03      6.03 o 
   2  14  17       57.93       77.40      5.92 o 
   0   0  18      671.21      771.20     13.91 o 
   1   0  18      518.24      464.52      7.24 o 
   2   0  18      378.37      354.95      5.31 o 
   3   0  18      229.28      257.61      4.64 o 
   4   0  18       96.53      109.40      3.23 o 
   5   0  18      135.89      133.76      3.90 o 
   6   0  18      957.29      931.77     12.03 o 
   7   0  18        4.44       11.29      4.33 o 
   8   0  18       55.92       55.88      7.31 o 
   9   0  18       53.80       61.43      7.74 o 
  10   0  18      167.81      195.81     11.63 o 
  11   0  18       41.98       49.06      8.65 o 
  12   0  18        6.17      -12.42     11.13 o 
   0   1  18       11.52       13.99      2.23 o 
   1   1  18      382.93      343.61      3.65 o 
   2   1  18      471.76      470.58      5.14 o 
   3   1  18     1410.63     1418.26     10.61 o 
   4   1  18      399.45      365.71      4.26 o 
   5   1  18      380.79      345.55      4.60 o 
   6   1  18     1449.27     1384.13     11.71 o 
   7   1  18      438.28      438.60      6.28 o 
   8   1  18      206.73      190.91      6.07 o 
   9   1  18      235.29      225.39      7.83 o 
  10   1  18      326.29      360.94      9.18 o 
  11   1  18      139.48      155.74      7.30 o 
  12   1  18       49.48       28.73      6.72 o 
   0   2  18      190.49      240.63      4.82 o 
   1   2  18      615.28      679.81      6.04 o 
   2   2  18      122.68      111.77      2.53 o 
   3   2  18      510.54      535.32      5.61 o 
   4   2  18      409.96      374.53      4.37 o 
   5   2  18      166.51      174.36      3.53 o 
   6   2  18      221.58      239.89      4.10 o 
   7   2  18     1118.99      984.11      9.88 o 
   8   2  18      545.33      499.07      7.76 o 
   9   2  18       50.98       62.15      4.60 o 
  10   2  18      484.38      485.52     10.42 o 
  11   2  18       72.66      106.23      6.73 o 
  12   2  18       17.57        4.95      6.09 o 
   0   3  18      362.92      284.10      4.97 o 
   1   3  18      248.95      229.71      3.56 o 
   2   3  18      597.41      679.38      6.34 o 
   3   3  18      894.57      866.67      7.70 o 
   4   3  18      211.06      252.30      4.05 o 
   5   3  18      318.08      311.03      4.48 o 
   6   3  18     1199.96     1044.80      9.26 o 
   7   3  18      804.42      762.36      8.41 o 
   8   3  18      225.66      203.52      5.50 o 
   9   3  18      185.64      202.34      5.78 o 
  10   3  18        0.52        4.33      5.78 o 
  11   3  18      411.19      393.14      9.19 o 
  12   3  18        9.31        2.09      6.05 o 
   0   4  18      114.88      151.92      3.94 o 
   1   4  18      313.72      319.90      4.10 o 
   2   4  18      349.15      311.23      4.21 o 
   3   4  18     1337.97     1330.25     10.99 o 
   4   4  18      929.25      938.26      8.43 o 
   5   4  18      299.76      300.31      4.68 o 
   6   4  18      493.33      476.64      5.73 o 
   7   4  18       52.56       45.18      3.25 o 
   8   4  18      134.57      136.99      4.90 o 
   9   4  18      127.55      124.89      5.01 o 
  10   4  18      344.75      376.36      7.58 o 
  11   4  18      190.14      208.63      6.70 o 
  12   4  18        2.40       -1.55      6.35 o 
   0   5  18       19.36       36.14      3.60 o 
   1   5  18      122.63      106.66      3.25 o 
   2   5  18      869.04      906.34      8.14 o 
   3   5  18      867.15      869.74      8.01 o 
   4   5  18        9.23       13.78      2.52 o 
   5   5  18       94.32      101.21      3.20 o 
   6   5  18      210.23      210.08      4.38 o 
   7   5  18      349.60      340.89      5.81 o 
   8   5  18      150.43      155.81      5.12 o 
   9   5  18       64.51       69.41      4.82 o 
  10   5  18      416.40      410.56      8.91 o 
  11   5  18       43.51       52.51      5.71 o 
  12   5  18      155.85      169.71      9.28 o 
   0   6  18      345.11      338.59      7.11 o 
   1   6  18      951.39      903.17      8.30 o 
   2   6  18       33.43       41.65      2.54 o 
   3   6  18     1205.45     1105.70      9.71 o 
   4   6  18      843.40      809.89      7.89 o 
   5   6  18      322.68      343.95      5.12 o 
   6   6  18      169.26      156.35      3.75 o 
   7   6  18       78.77       76.78      4.10 o 
   8   6  18       52.44       53.67      4.92 o 
   9   6  18      170.29      182.01      6.49 o 
  10   6  18      204.35      220.16      7.25 o 
  11   6  18       25.21       16.06      5.48 o 
   0   7  18      147.51      136.95      5.10 o 
   1   7  18      377.47      335.53      5.30 o 
   2   7  18      181.98      182.92      4.00 o 
   3   7  18      227.70      221.18      4.37 o 
   4   7  18      216.63      203.99      4.67 o 
   5   7  18      412.05      333.75      5.65 o 
   6   7  18       75.26       91.57      3.78 o 
   7   7  18       54.40       44.66      4.08 o 
   8   7  18        7.41        8.15      4.83 o 
   9   7  18       51.01       48.26      5.39 o 
  10   7  18       97.60      108.34      6.32 o 
  11   7  18       37.32       50.18      6.45 o 
   0   8  18      586.14      526.82     10.63 o 
   1   8  18       15.55       25.71      3.46 o 
   2   8  18      172.12      160.26      4.47 o 
   3   8  18       55.72       57.95      3.55 o 
   4   8  18      169.34      151.70      4.21 o 
   5   8  18      118.92      137.56      4.14 o 
   6   8  18       13.00       16.48      3.32 o 
   7   8  18       56.89       63.77      4.41 o 
   8   8  18       83.50       90.20      5.63 o 
   9   8  18       15.92        8.00      5.15 o 
  10   8  18       21.86       15.12      5.62 o 
   0   9  18        8.26       -3.87      5.31 o 
   1   9  18      106.89       83.77      4.54 o 
   2   9  18      151.78      131.31      4.98 o 
   3   9  18      128.98      141.67      4.92 o 
   4   9  18      382.33      357.16      7.30 o 
   5   9  18       68.86       61.42      3.92 o 
   6   9  18      215.70      222.31      5.25 o 
   7   9  18       25.34       22.21      4.28 o 
   8   9  18      103.78      122.92      6.14 o 
   9   9  18      146.22      157.67      6.90 o 
  10   9  18       67.90       67.32      6.30 o 
   0  10  18       13.39       -6.82      5.58 o 
   1  10  18       72.54       78.25      4.69 o 
   2  10  18      367.00      298.66      6.94 o 
   3  10  18      157.20      160.75      5.49 o 
   4  10  18       35.10       38.80      4.47 o 
   5  10  18       68.89       58.54      5.03 o 
   6  10  18      153.50      161.21      5.08 o 
   7  10  18       22.95       32.76      4.96 o 
   8  10  18       20.97        6.76      7.03 o 
   9  10  18       39.36       52.48      6.07 o 
   0  11  18       80.67       80.68      7.04 o 
   1  11  18       44.66       39.35      4.64 o 
   2  11  18       34.04       38.25      4.65 o 
   3  11  18       51.76       51.87      4.80 o 
   4  11  18       63.69       57.52      4.94 o 
   5  11  18      114.29      117.48      5.57 o 
   6  11  18      134.35      136.64      5.85 o 
   7  11  18       74.38       89.27      7.12 o 
   8  11  18      105.71      130.98     14.09 o 
   0  12  18      307.83      351.64     11.28 o 
   1  12  18      126.97      119.32      5.76 o 
   2  12  18      174.56      204.38      6.56 o 
   3  12  18       31.25       22.68      4.89 o 
   4  12  18      117.52      106.08      5.72 o 
   5  12  18      116.68      111.20      6.09 o 
   6  12  18       84.84       92.70      6.25 o 
   0  13  18        1.87        7.03      6.94 o 
   1  13  18       86.99       81.44      5.68 o 
   2  13  18      134.77      143.04      6.84 o 
   3  13  18      124.49      124.60      6.18 o 
   4  13  18       46.78       49.35      5.53 o 
   5  13  18      117.87      129.17      6.32 o 
   0  14  18       21.07       21.42      8.67 o 
   1  14  18       28.84       26.85      5.50 o 
   2  14  18       91.16       89.85      6.18 o 
   1   0  19       20.42        9.64      2.16 o 
   2   0  19      247.00      241.60      4.48 o 
   3   0  19        2.35       -0.85      2.17 o 
   4   0  19        1.72        0.52      2.36 o 
   5   0  19      175.51      145.26      5.24 o 
   6   0  19      490.66      556.53      9.47 o 
   7   0  19     1754.85     1535.37     23.02 o 
   8   0  19        0.18        8.28      6.52 o 
   9   0  19        9.18       -0.81      6.91 o 
  10   0  19      166.91      185.16     10.26 o 
  11   0  19        1.55      -11.46      7.97 o 
  12   0  19       91.17       89.11     11.91 o 
   0   1  19       63.59       80.61      3.07 o 
   1   1  19      299.92      296.76      3.44 o 
   2   1  19       58.57       60.69      1.79 o 
   3   1  19      427.06      442.17      4.63 o 
   4   1  19      425.83      400.12      4.83 o 
   5   1  19      284.23      309.77      4.45 o 
   6   1  19      481.96      418.29      5.24 o 
   7   1  19      177.17      162.62      4.59 o 
   8   1  19      363.76      350.84     10.15 o 
   9   1  19       50.65       51.34      7.31 o 
  10   1  19      210.47      229.27      9.23 o 
  11   1  19       99.48      113.02      8.70 o 
  12   1  19       15.30        4.58      6.13 o 
   0   2  19      268.16      320.07      5.60 o 
   1   2  19      307.30      353.38      4.00 o 
   2   2  19      115.77       94.17      2.78 o 
   3   2  19       27.23       25.14      2.12 o 
   4   2  19       67.97       59.79      2.40 o 
   5   2  19      322.43      266.15      4.35 o 
   6   2  19      330.49      284.01      4.44 o 
   7   2  19      433.07      480.57      6.42 o 
   8   2  19      329.65      305.40      7.37 o 
   9   2  19       31.82       23.45      5.08 o 
  10   2  19      248.42      231.36      7.94 o 
  11   2  19      439.50      478.25     18.70 o 
  12   2  19       28.76       24.23      6.71 o 
   0   3  19       27.60       44.44      2.57 o 
   1   3  19      649.26      716.18      6.69 o 
   2   3  19     1171.23     1137.81      9.96 o 
   3   3  19      370.82      383.12      4.70 o 
   4   3  19       96.88      115.98      2.91 o 
   5   3  19       38.74       38.08      2.51 o 
   6   3  19       19.70       29.36      2.54 o 
   7   3  19       95.54       89.67      3.51 o 
   8   3  19      382.01      360.49      6.88 o 
   9   3  19       27.36       36.46      4.48 o 
  10   3  19      132.85      163.01      6.47 o 
  11   3  19      155.20      173.80      6.95 o 
  12   3  19      258.40      273.81      9.45 o 
   0   4  19      128.65      154.88      4.12 o 
   1   4  19      591.71      570.18      6.07 o 
   2   4  19     1475.59     1469.42     11.93 o 
   3   4  19      159.63      152.76      3.30 o 
   4   4  19       83.95       90.52      3.49 o 
   5   4  19      171.79      164.48      3.65 o 
   6   4  19       65.83       71.16      2.96 o 
   7   4  19      424.63      396.88      6.10 o 
   8   4  19      505.85      476.69      7.85 o 
   9   4  19       44.69       53.88      4.46 o 
  10   4  19      410.85      464.37      9.34 o 
  11   4  19      108.87      125.21      6.50 o 
  12   4  19       53.18       43.63      8.28 o 
   0   5  19      133.68      135.38      4.68 o 
   1   5  19      965.53     1019.59      8.99 o 
   2   5  19      185.98      175.70      3.68 o 
   3   5  19       54.17       54.14      3.05 o 
   4   5  19      325.18      336.24      4.91 o 
   5   5  19      343.63      299.19      4.80 o 
   6   5  19      226.79      193.81      4.21 o 
   7   5  19      624.16      595.52      7.50 o 
   8   5  19       95.68       92.62      5.43 o 
   9   5  19      126.81      138.63      5.54 o 
  10   5  19       54.24       71.41      5.54 o 
  11   5  19       23.18       16.78      5.98 o 
   0   6  19       19.95       21.77      3.90 o 
   1   6  19      394.34      402.13      5.56 o 
   2   6  19      409.14      388.71      5.38 o 
   3   6  19      159.79      170.64      3.80 o 
   4   6  19      114.98      129.82      3.40 o 
   5   6  19      744.87      779.91      7.83 o 
   6   6  19      128.01      133.21      3.68 o 
   7   6  19       36.96       36.50      3.77 o 
   8   6  19       67.33       76.34      5.25 o 
   9   6  19      100.53      108.49      6.84 o 
  10   6  19      114.26      122.88      6.31 o 
  11   6  19       31.68       34.38      5.81 o 
   0   7  19        0.23        2.77      3.92 o 
   1   7  19      103.88      122.12      3.74 o 
   2   7  19      726.77      584.82      6.94 o 
   3   7  19      293.58      260.56      4.89 o 
   4   7  19      378.12      371.84      5.83 o 
   5   7  19       36.23       27.79      3.24 o 
   6   7  19       25.47       27.22      3.34 o 
   7   7  19        1.86       -4.22      3.71 o 
   8   7  19      132.19      141.84      6.16 o 
   9   7  19        9.73        0.18      5.37 o 
  10   7  19      230.28      223.59      7.41 o 
  11   7  19       83.57       86.62      6.48 o 
   0   8  19      613.48      614.82     10.53 o 
   1   8  19     1292.46     1140.34     11.91 o 
   2   8  19      255.74      222.43      5.31 o 
   3   8  19      101.97      106.11      4.41 o 
   4   8  19      627.28      591.34      7.82 o 
   5   8  19      233.76      235.74      6.15 o 
   6   8  19       99.26      102.08      4.03 o 
   7   8  19       41.19       36.59      4.22 o 
   8   8  19       10.87        9.00      4.94 o 
   9   8  19      119.88      132.51      6.47 o 
  10   8  19      135.93      119.03      6.69 o 
   0   9  19        0.74       -1.47      5.38 o 
   1   9  19       31.28       27.96      4.11 o 
   2   9  19        8.54        6.67      3.97 o 
   3   9  19       73.44       78.76      4.29 o 
   4   9  19       30.00       23.59      3.95 o 
   5   9  19       15.75       14.19      3.58 o 
   6   9  19       40.56       39.51      3.93 o 
   7   9  19      132.50      150.56      6.40 o 
   8   9  19       12.10       10.34      6.02 o 
   9   9  19      144.23      157.00      8.95 o 
   0  10  19      127.68       92.74      7.87 o 
   1  10  19      163.94      174.92      5.60 o 
   2  10  19       17.72       15.50      4.18 o 
   3  10  19      289.51      279.54      8.02 o 
   4  10  19       46.62       49.89      4.65 o 
   5  10  19       87.05       83.71      5.34 o 
   6  10  19       73.37       76.08      4.43 o 
   7  10  19      194.33      224.77      7.49 o 
   8  10  19       46.59       54.70      6.61 o 
   0  11  19      107.91      103.59      7.57 o 
   1  11  19      129.12      123.88      5.51 o 
   2  11  19      528.33      486.99      8.74 o 
   3  11  19       96.22       90.50      5.29 o 
   4  11  19       28.47       39.68      5.68 o 
   5  11  19      432.44      453.87      8.72 o 
   6  11  19      258.39      260.38      7.21 o 
   7  11  19       15.85       31.99      7.77 o 
   0  12  19      368.86      369.54     11.72 o 
   1  12  19        9.85       15.21      5.24 o 
   2  12  19      113.46      108.08      5.72 o 
   3  12  19       62.91       58.06      5.30 o 
   4  12  19       28.85       30.81      5.11 o 
   5  12  19        0.46       -4.79      4.84 o 
   6  12  19      113.73      117.34      6.57 o 
   0  13  19      239.10      217.97      9.87 o 
   1  13  19       89.04       75.05      5.67 o 
   2  13  19       48.57       63.46      5.59 o 
   3  13  19       23.16       10.06      5.12 o 
   4  13  19       52.74       60.44      5.71 o 
   0  14  19       70.92       82.69      8.70 o 
   0   0  20     1437.69     1242.35     20.90 o 
   1   0  20       61.43       77.25      4.26 o 
   2   0  20       12.24       16.62      2.28 o 
   3   0  20      229.75      244.90      4.77 o 
   4   0  20      309.52      302.19      5.96 o 
   5   0  20     1053.18     1048.03     14.48 o 
   6   0  20        0.31        2.33      3.42 o 
   7   0  20     1361.36     1424.21     21.93 o 
   8   0  20      466.73      403.79     19.72 o 
   9   0  20       12.63        8.35      7.12 o 
  10   0  20       12.44       14.97      7.73 o 
  11   0  20       55.10       54.35      9.02 o 
  12   0  20      113.69       99.83     11.84 o 
   0   1  20       21.07       35.03      2.58 o 
   1   1  20      111.90      117.63      2.37 o 
   2   1  20     1001.24      984.05      7.89 o 
   3   1  20      188.02      182.80      3.53 o 
   4   1  20      617.70      610.71      6.26 o 
   5   1  20      344.46      341.68      4.70 o 
   6   1  20      151.17      189.62      4.09 o 
   7   1  20       95.85       86.32      3.95 o 
   8   1  20       16.76       13.55      4.78 o 
   9   1  20      159.29      152.00      6.55 o 
  10   1  20      224.42      226.04      8.08 o 
  11   1  20      212.52      236.01     13.23 o 
  12   1  20       53.21       60.35      6.80 o 
   0   2  20      283.21      265.38      6.73 o 
   1   2  20      697.16      696.98      6.28 o 
   2   2  20       47.87       60.02      2.32 o 
   3   2  20     1508.74     1513.81     12.54 o 
   4   2  20      106.23      101.72      2.81 o 
   5   2  20      265.55      254.87      4.37 o 
   6   2  20      423.45      400.09      5.35 o 
   7   2  20     1713.47     1478.95     15.07 o 
   8   2  20      248.99      244.21      7.62 o 
   9   2  20        0.74       -4.83      4.77 o 
  10   2  20       75.95       87.78      6.31 o 
  11   2  20      364.65      392.31     11.96 o 
  12   2  20      130.40      118.96      7.52 o 
   0   3  20      143.98      121.61      3.57 o 
   1   3  20      579.39      596.59      6.18 o 
   2   3  20      935.68     1018.88      9.18 o 
   3   3  20     1005.34      971.36      8.92 o 
   4   3  20       25.68       24.60      2.39 o 
   5   3  20       70.61       74.29      2.79 o 
   6   3  20     1167.78     1004.33      9.07 o 
   7   3  20      180.75      191.26      4.44 o 
   8   3  20       77.56       75.81      4.37 o 
   9   3  20       26.13       31.78      4.88 o 
  10   3  20      101.33      104.80      6.24 o 
  11   3  20      358.57      371.85      9.99 o 
  12   3  20      196.36      222.55      8.62 o 
   1   4  20      614.05      616.76      6.50 o 
   2   4  20      212.74      176.60      3.63 o 
   3   4  20      335.71      326.02      4.65 o 
   4   4  20      141.81      140.25      3.52 o 
   5   4  20       13.00        7.16      2.53 o 
   6   4  20        4.57        2.44      2.54 o 
   7   4  20       80.40       86.50      3.63 o 
   8   4  20      332.92      317.69      6.73 o 
   9   4  20      158.33      175.44      5.79 o 
  10   4  20       33.60       66.82      5.64 o 
  11   4  20       66.50       81.59      6.43 o 
  12   4  20        5.96        0.50      6.75 o 
   0   5  20       67.22       60.37      4.06 o 
   1   5  20      429.45      432.62      5.62 o 
   2   5  20       23.97       20.09      2.55 o 
   3   5  20     1967.80     1828.87     14.64 o 
   4   5  20      475.68      500.54      5.89 o 
   5   5  20      506.85      485.00      5.92 o 
   6   5  20      641.86      619.02      6.86 o 
   7   5  20       30.66       19.66      3.25 o 
   8   5  20       59.18       64.57      4.44 o 
   9   5  20       18.49       18.33      4.49 o 
  10   5  20      179.72      195.57      7.38 o 
  11   5  20      126.83      146.00      8.91 o 
   0   6  20       63.66       46.82      4.22 o 
   1   6  20       79.87       53.63      3.03 o 
   2   6  20       46.29       53.60      2.91 o 
   3   6  20      484.38      492.82      7.30 o 
   4   6  20      972.57      880.38      8.43 o 
   5   6  20      175.57      174.49      4.09 o 
   6   6  20       30.83       49.17      3.12 o 
   7   6  20       20.47       13.44      3.70 o 
   8   6  20       19.55       18.30      4.97 o 
   9   6  20       59.92       90.82      5.72 o 
  10   6  20      125.39      147.55      6.58 o 
  11   6  20       17.35       18.91      6.08 o 
   0   7  20       43.68       49.26      4.46 o 
   1   7  20      108.80       94.33      3.46 o 
   2   7  20      199.89      187.47      4.33 o 
   3   7  20      675.71      720.23      7.78 o 
   4   7  20       20.00       21.43      3.31 o 
   5   7  20      113.54       90.74      3.73 o 
   6   7  20        9.77        5.34      3.17 o 
   7   7  20        4.43        2.14      3.77 o 
   8   7  20      309.72      309.80      7.99 o 
   9   7  20      179.88      189.14      6.82 o 
  10   7  20       89.66       96.63      6.28 o 
   0   8  20        5.89        5.66      4.24 o 
   1   8  20       72.24      102.96      5.70 o 
   2   8  20       67.63       54.82      3.75 o 
   3   8  20      111.81      117.40      4.34 o 
   4   8  20      184.73      195.62      5.00 o 
   5   8  20      107.57      105.05      4.21 o 
   6   8  20      143.14      129.75      4.57 o 
   7   8  20      162.54      181.26      5.47 o 
   8   8  20       13.34        2.55      4.91 o 
   9   8  20      171.98      170.69      6.84 o 
  10   8  20       30.10       36.56      5.92 o 
   0   9  20       60.02       53.52      6.19 o 
   1   9  20       90.20       86.02      4.67 o 
   2   9  20      239.94      225.78      6.30 o 
   3   9  20       36.49       23.84      3.80 o 
   4   9  20       30.86       21.45      3.99 o 
   5   9  20      134.95      154.31      5.28 o 
   6   9  20       30.44       26.93      3.89 o 
   7   9  20       79.45       73.43      5.15 o 
   8   9  20      150.62      163.05      6.67 o 
   9   9  20       93.06      121.22      6.60 o 
   0  10  20      190.92      209.44      8.62 o 
   1  10  20      166.87      145.03      5.84 o 
   2  10  20      170.38      167.76      5.67 o 
   3  10  20      191.79      217.92      6.31 o 
   4  10  20      413.45      415.43     13.35 o 
   5  10  20      111.81      120.94      5.43 o 
   6  10  20       91.53      100.04      5.08 o 
   7  10  20       48.04       59.59      6.71 o 
   8  10  20       58.64       94.13      7.04 o 
   0  11  20      488.72      479.08     12.45 o 
   1  11  20      139.26      138.04      5.71 o 
   2  11  20       49.24       75.38      5.17 o 
   3  11  20       50.44       40.47      4.90 o 
   4  11  20      131.76      132.50      5.82 o 
   5  11  20      108.20      123.23      5.76 o 
   6  11  20        4.33       10.17      4.79 o 
   7  11  20       29.92       22.43      8.54 o 
   0  12  20       55.29       68.24      7.62 o 
   1  12  20       23.57       32.34      4.95 o 
   2  12  20       35.64       25.90      4.98 o 
   3  12  20       45.20       54.32      5.34 o 
   4  12  20       96.47      114.18      7.15 o 
   5  12  20       21.51        8.73      5.05 o 
   6  12  20       56.00       42.08      5.94 o 
   0  13  20        2.47       17.39      7.87 o 
   1  13  20       81.89       80.14      5.76 o 
   2  13  20      156.94      149.31      6.72 o 
   3  13  20       59.32       48.41      5.62 o 
   4  13  20      107.71      103.77      6.21 o 
   1   0  21      194.29      183.95      5.32 o 
   2   0  21     3416.65     3273.24     42.31 o 
   3   0  21        0.10       -3.17      2.40 o 
   4   0  21        3.66        7.69      3.43 o 
   5   0  21        3.68        8.56      3.48 o 
   6   0  21        0.02       -2.82      3.50 o 
   7   0  21      785.80      647.05     12.73 o 
   8   0  21      371.50      357.30     15.76 o 
   9   0  21        3.06        1.77      7.17 o 
  10   0  21       25.07       12.49      7.78 o 
  11   0  21      649.40      689.92     18.56 o 
  12   0  21       63.46       71.03     12.53 o 
   0   1  21       33.47       63.38      4.18 o 
   1   1  21      725.24      681.24      6.10 o 
   2   1  21      801.73      797.72      7.45 o 
   3   1  21       12.35       12.80      2.10 o 
   4   1  21      349.22      369.81      4.83 o 
   5   1  21       22.67       30.13      2.53 o 
   6   1  21      589.87      422.60      6.00 o 
   7   1  21      288.68      286.52      6.19 o 
   8   1  21       39.75       38.95      9.29 o 
   9   1  21       33.52       40.18      5.47 o 
  10   1  21      132.61      130.08      6.78 o 
  11   1  21      925.10      923.84     18.91 o 
  12   1  21       30.06       41.06      6.73 o 
   0   2  21      568.30      541.66      8.02 o 
   1   2  21      317.10      348.08      4.15 o 
   2   2  21      689.61      665.90      7.00 o 
   3   2  21       47.37       30.15      2.54 o 
   4   2  21      342.13      319.45      4.65 o 
   5   2  21      137.65      123.00      3.18 o 
   6   2  21      318.07      337.75      5.14 o 
   7   2  21       18.65       23.80      3.41 o 
   8   2  21      263.84      285.02      8.03 o 
   9   2  21      211.38      235.79      7.67 o 
  10   2  21       14.97       19.09      5.59 o 
  11   2  21       32.51       44.47      6.32 o 
  12   2  21       97.50      108.29      7.57 o 
   0   3  21       40.70       32.72      2.68 o 
   1   3  21      925.47      961.23      8.80 o 
   2   3  21      546.15      489.44      5.68 o 
   3   3  21      914.11      835.07      8.07 o 
   4   3  21      150.75      146.09      3.52 o 
   5   3  21       95.76      112.16      3.07 o 
   6   3  21      467.42      483.35      5.76 o 
   7   3  21      181.82      184.63      4.48 o 
   8   3  21      142.79      150.01      5.36 o 
   9   3  21       44.12       44.67      5.06 o 
  10   3  21       43.60       45.71      6.81 o 
  11   3  21      316.08      355.38      9.89 o 
  12   3  21       52.46       63.43      7.42 o 
   0   4  21       78.15      112.61      4.54 o 
   1   4  21       99.85      100.42      3.00 o 
   2   4  21      458.33      428.28      5.73 o 
   3   4  21       43.58       44.51      2.63 o 
   4   4  21       46.08       36.07      2.67 o 
   5   4  21      164.90      176.56      3.82 o 
   6   4  21      176.37      149.70      3.59 o 
   7   4  21       73.32       70.73      3.55 o 
   8   4  21       91.02      118.11      4.81 o 
   9   4  21       31.48       31.49      4.66 o 
  10   4  21      119.75      125.48      6.27 o 
  11   4  21      162.09      174.32      7.59 o 
   0   5  21      180.12      222.10      7.98 o 
   1   5  21      258.78      241.33      4.62 o 
   2   5  21      449.80      418.59      5.53 o 
   3   5  21     1230.86     1270.70     11.39 o 
   4   5  21      690.32      680.90      7.07 o 
   5   5  21      421.86      403.24      5.46 o 
   6   5  21      256.76      248.45      4.86 o 
   7   5  21      141.80      146.36      4.25 o 
   8   5  21      128.36      148.47      5.18 o 
   9   5  21        8.27        0.86      4.67 o 
  10   5  21       64.29       86.29      6.87 o 
  11   5  21      141.17      169.18      8.92 o 
   0   6  21       45.20       41.94      4.30 o 
   1   6  21      240.25      207.85      4.59 o 
   2   6  21     1131.62     1001.94     10.15 o 
   3   6  21       25.48       11.67      2.80 o 
   4   6  21      447.34      475.75      6.21 o 
   5   6  21       36.89       34.06      3.63 o 
   6   6  21      724.21      744.01      9.19 o 
   7   6  21      187.25      177.12      5.13 o 
   8   6  21      121.55      124.21      5.72 o 
   9   6  21      191.65      188.78      6.69 o 
  10   6  21       88.80      112.87      6.30 o 
  11   6  21      237.19      222.74      9.17 o 
   0   7  21      364.75      312.17      7.46 o 
   1   7  21       43.65       62.04      3.31 o 
   2   7  21      135.66      119.15      3.73 o 
   3   7  21      104.76       98.56      3.79 o 
   4   7  21      131.28      140.39      4.83 o 
   5   7  21       36.48       37.96      3.56 o 
   6   7  21      129.00      132.32      4.18 o 
   7   7  21      210.48      202.00      5.73 o 
   8   7  21       78.29       94.31      7.21 o 
   9   7  21      104.68      113.68      6.15 o 
  10   7  21       52.89       60.77      6.28 o 
   0   8  21       29.83       22.09      4.51 o 
   1   8  21      109.96      111.31      4.21 o 
   2   8  21      298.45      250.16      5.72 o 
   3   8  21       62.69       79.79      4.23 o 
   4   8  21      262.27      276.99      6.26 o 
   5   8  21       75.37       78.76      4.05 o 
   6   8  21        3.41        1.53      3.50 o 
   7   8  21      106.31      115.85      5.01 o 
   8   8  21       22.34       24.73      5.15 o 
   9   8  21        0.13        4.30      5.28 o 
  10   8  21      273.79      301.05      8.85 o 
   0   9  21       45.31       26.31      5.98 o 
   1   9  21      154.79      175.80      5.55 o 
   2   9  21      132.12      131.80      5.23 o 
   3   9  21        8.46       11.69      3.72 o 
   4   9  21       72.57       69.36      4.27 o 
   5   9  21       19.10       29.51      4.83 o 
   6   9  21       37.86       28.05      4.30 o 
   7   9  21       28.74       17.69      4.71 o 
   8   9  21      431.20      485.37     10.89 o 
   9   9  21      243.11      271.34      9.02 o 
   0  10  21        0.97        2.99      5.85 o 
   1  10  21       85.54       90.47      4.99 o 
   2  10  21      246.75      256.46      6.78 o 
   3  10  21       94.02      105.83      7.39 o 
   4  10  21      279.87      290.19      8.08 o 
   5  10  21       83.54       81.63      5.14 o 
   6  10  21        2.85       -5.02      4.94 o 
   7  10  21       14.28        7.44      6.09 o 
   8  10  21      242.20      270.32     11.84 o 
   0  11  21       42.79       47.88      9.78 o 
   1  11  21       52.31       59.92      5.03 o 
   2  11  21      457.68      472.99      9.05 o 
   3  11  21       11.20        4.50      5.84 o 
   4  11  21       79.00       97.65      5.54 o 
   5  11  21      143.74      146.42      6.06 o 
   6  11  21       68.60       76.52      7.54 o 
   7  11  21       25.92       29.38      8.11 o 
   0  12  21       17.14        8.16      6.84 o 
   1  12  21      487.61      449.04      8.91 o 
   2  12  21       65.53       69.08      5.51 o 
   3  12  21       76.19       95.26      5.74 o 
   4  12  21        1.33       -1.99      4.90 o 
   5  12  21       43.19       52.59      7.43 o 
   0  13  21        0.01       -3.11     11.52 o 
   1  13  21        2.81        6.82      5.20 o 
   2  13  21       59.05       68.81      5.82 o 
   3  13  21       40.90       44.24      5.64 o 
   0   0  22     1101.87     1031.60     18.26 o 
   1   0  22      328.64      322.80      5.49 o 
   2   0  22     1790.02     1620.33     17.25 o 
   3   0  22      258.28      234.97      6.27 o 
   4   0  22       37.63       44.29      3.85 o 
   5   0  22      541.73      531.47      9.43 o 
   6   0  22      654.99      637.24     10.64 o 
   7   0  22      238.83      263.94      8.46 o 
   8   0  22      454.77      418.10     13.10 o 
   9   0  22       36.11       44.09      7.80 o 
  10   0  22       36.48       15.87      8.13 o 
  11   0  22      370.65      389.78     31.63 o 
  12   0  22       79.92       88.87     10.43 o 
   0   1  22       32.58       31.25      3.17 o 
   1   1  22      224.78      205.09      3.43 o 
   2   1  22      507.00      499.20      5.57 o 
   3   1  22      617.85      572.57      6.06 o 
   4   1  22      143.17      134.76      3.18 o 
   5   1  22       48.69       60.26      2.98 o 
   6   1  22      714.11      607.67      7.33 o 
   7   1  22       45.88       54.16      3.75 o 
   8   1  22       56.88       59.89      5.43 o 
   9   1  22       22.95       13.64      5.17 o 
  10   1  22       88.20      103.57      6.61 o 
  11   1  22      182.88      210.17     10.64 o 
  12   1  22       49.97       45.36      7.07 o 
   0   2  22        0.05       -1.08      2.47 o 
   1   2  22       15.29       19.44      2.40 o 
   2   2  22     3339.32     3198.31     24.79 o 
   3   2  22       39.19       20.52      2.61 o 
   4   2  22       20.96       22.29      2.42 o 
   5   2  22      160.63      130.04      3.30 o 
   6   2  22      123.23      133.34      3.75 o 
   7   2  22      217.61      231.97      5.78 o 
   8   2  22       39.41       53.27      5.37 o 
   9   2  22      131.02      140.75      6.59 o 
  10   2  22        6.07        9.44      5.59 o 
  11   2  22      257.27      273.29      9.22 o 
  12   2  22       89.48       85.70      7.40 o 
   0   3  22      181.77      138.83      4.62 o 
   1   3  22       62.13       75.33      2.68 o 
   2   3  22     1669.83     1622.84     13.66 o 
   3   3  22      336.92      350.60      4.99 o 
   4   3  22      198.20      199.75      4.22 o 
   5   3  22      214.70      171.95      3.89 o 
   6   3  22      373.65      333.01      5.09 o 
   7   3  22      294.99      306.94      7.36 o 
   8   3  22       43.19       36.23      5.36 o 
   9   3  22        2.75        0.29      5.18 o 
  10   3  22       25.25       18.76      5.74 o 
  11   3  22      283.87      305.56     10.05 o 
   0   4  22     1178.82     1079.19     18.69 o 
   1   4  22       90.51       87.64      3.24 o 
   2   4  22     1843.05     1736.61     14.60 o 
   3   4  22      513.77      502.86      6.08 o 
   4   4  22       60.79       65.95      2.92 o 
   5   4  22       60.40       60.07      2.92 o 
   6   4  22      430.30      450.82      5.71 o 
   7   4  22       32.32       28.47      3.93 o 
   8   4  22      153.41      183.67      5.76 o 
   9   4  22       43.53       45.80      5.19 o 
  10   4  22      383.54      359.52      8.90 o 
  11   4  22        3.72       -2.93      6.37 o 
   0   5  22       17.32        9.95      4.39 o 
   1   5  22       77.57      106.23      3.42 o 
   2   5  22      247.04      217.49      4.81 o 
   3   5  22       39.44       43.14      2.96 o 
   4   5  22     1100.88     1062.51      9.61 o 
   5   5  22       38.62       35.42      2.88 o 
   6   5  22      323.67      303.58      4.87 o 
   7   5  22      303.57      319.67      5.83 o 
   8   5  22        0.33       -3.18      3.96 o 
   9   5  22      148.67      148.54      6.72 o 
  10   5  22      139.61      139.70      7.69 o 
  11   5  22       18.52       16.93      6.59 o 
   0   6  22      100.66       99.34      4.96 o 
   1   6  22      644.27      620.56      7.19 o 
   2   6  22      551.25      514.69      6.79 o 
   3   6  22      239.94      248.60      5.17 o 
   4   6  22       34.68       40.50      3.12 o 
   5   6  22       83.44       78.64      3.33 o 
   6   6  22      383.46      413.62      5.82 o 
   7   6  22      281.89      303.23      6.39 o 
   8   6  22       39.39       34.92      4.93 o 
   9   6  22       18.76       16.04      5.34 o 
  10   6  22       73.99       66.86     10.39 o 
   0   7  22      390.12      382.23      8.57 o 
   1   7  22      431.44      444.73      6.19 o 
   2   7  22      248.85      268.94      5.16 o 
   3   7  22      206.37      219.50      5.11 o 
   4   7  22      180.86      183.90      5.07 o 
   5   7  22       95.73       95.07      4.06 o 
   6   7  22      166.49      194.79      5.19 o 
   7   7  22      347.68      389.52      6.86 o 
   8   7  22      105.81      115.87      5.91 o 
   9   7  22       73.83       76.06      5.85 o 
  10   7  22       38.00       38.19      5.79 o 
   0   8  22       58.15       55.97      4.89 o 
   1   8  22      211.43      172.81      4.85 o 
   2   8  22       87.40       83.59      4.12 o 
   3   8  22       62.04       53.66      3.94 o 
   4   8  22      181.69      195.29      5.36 o 
   5   8  22       41.34       54.24      4.26 o 
   6   8  22        5.64        5.16      3.62 o 
   7   8  22      202.05      214.26      6.51 o 
   8   8  22      127.92      138.96      6.99 o 
   9   8  22       97.91      102.82      6.34 o 
   0   9  22      423.58      377.32     10.63 o 
   1   9  22        2.23        2.78      4.03 o 
   2   9  22      172.27      163.64      5.55 o 
   3   9  22       40.50       42.91      4.02 o 
   4   9  22       54.03       63.25      4.29 o 
   5   9  22      144.81      142.40      5.24 o 
   6   9  22       42.39       38.22      4.43 o 
   7   9  22       82.99      102.36      5.51 o 
   8   9  22       55.86       59.92      6.32 o 
   9   9  22       70.09       85.28      7.04 o 
   0  10  22       40.75       41.15      6.58 o 
   1  10  22       46.65       55.15      4.76 o 
   2  10  22       39.52       45.94      5.24 o 
   3  10  22      131.31      132.01      5.56 o 
   4  10  22       90.44       78.25      5.37 o 
   5  10  22       52.10       48.36      4.93 o 
   6  10  22       20.79       12.47      4.92 o 
   7  10  22      160.82      183.88      8.03 o 
   8  10  22       14.80        4.89      6.50 o 
   0  11  22      127.28      141.92      8.36 o 
   1  11  22       68.34       79.15      5.33 o 
   2  11  22      102.33      111.92      5.64 o 
   3  11  22       33.91       32.97      7.56 o 
   4  11  22       25.70       19.75      4.90 o 
   5  11  22        0.22       -1.87      4.78 o 
   6  11  22      126.22      124.84      6.48 o 
   7  11  22      125.58      130.61      9.49 o 
   0  12  22      209.88      231.43     10.08 o 
   1  12  22      191.78      204.88      6.74 o 
   2  12  22      155.33      162.71      6.67 o 
   3  12  22       61.62       66.61      5.58 o 
   4  12  22      208.72      245.53      9.73 o 
   5  12  22      112.16      106.46      6.09 o 
   0  13  22      182.54      195.13     10.96 o 
   1  13  22       24.58       25.06      5.40 o 
   2  13  22       20.37       13.78      5.40 o 
   3  13  22      136.07      152.91      8.92 o 
   1   0  23       16.70        5.40      3.32 o 
   2   0  23     3463.90     3228.43     38.60 o 
   3   0  23      549.65      611.47     10.58 o 
   4   0  23      254.91      250.89      6.71 o 
   5   0  23        4.14       -0.91      3.58 o 
   6   0  23       32.31       43.14      4.18 o 
   7   0  23      518.83      411.26     10.13 o 
   8   0  23      154.51      149.81      9.60 o 
   9   0  23       29.35       35.41      7.91 o 
  10   0  23      347.56      335.02     13.44 o 
  11   0  23      318.14      326.92     13.92 o 
  12   0  23       12.67      -10.20      8.94 o 
   0   1  23      449.70      413.02     10.41 o 
   1   1  23      469.39      446.24      5.26 o 
   2   1  23      195.05      205.08      4.42 o 
   3   1  23        8.79        6.14      2.21 o 
   4   1  23       11.45        8.13      2.57 o 
   5   1  23      158.61      172.88      4.28 o 
   6   1  23      273.85      263.91      5.75 o 
   7   1  23      124.29      118.77      4.44 o 
   8   1  23      287.92      281.50      8.15 o 
   9   1  23      186.74      180.70      7.16 o 
  10   1  23      140.05      133.42      9.98 o 
  11   1  23      101.78      108.17      7.26 o 
  12   1  23      193.26      205.27      8.77 o 
   0   2  23      260.46      258.88      5.24 o 
   1   2  23       33.85       45.60      2.61 o 
   2   2  23     3722.96     3440.33     26.60 o 
   3   2  23      127.21      118.16      3.12 o 
   4   2  23      976.07      941.66      8.78 o 
   5   2  23        3.86        0.05      2.63 o 
   6   2  23      155.85      131.13      3.78 o 
   7   2  23       29.58       35.11      3.68 o 
   8   2  23      578.00      557.57     10.66 o 
   9   2  23       43.42       56.03      6.46 o 
  10   2  23      403.48      426.85     10.29 o 
  11   2  23       74.41       83.21      6.98 o 
   0   3  23        9.25       16.00      3.61 o 
   1   3  23     1635.00     1634.18     13.78 o 
   2   3  23     1000.51      948.51      8.95 o 
   3   3  23      148.87      151.47      3.67 o 
   4   3  23      390.45      386.97      5.38 o 
   5   3  23      132.95      110.71      3.30 o 
   6   3  23        6.29        9.39      2.63 o 
   7   3  23      230.99      230.19      5.84 o 
   8   3  23      132.90      149.88      6.47 o 
   9   3  23      180.57      194.55      7.28 o 
  10   3  23      327.34      357.78      9.73 o 
  11   3  23       51.34       48.83      6.68 o 
   0   4  23      248.77      249.92      6.57 o 
   1   4  23      402.10      375.62      5.62 o 
   2   4  23      857.20      744.16      7.66 o 
   3   4  23       31.35       24.69      2.76 o 
   4   4  23        8.20        7.74      2.68 o 
   5   4  23       88.98       95.61      3.20 o 
   6   4  23       63.51       67.37      3.05 o 
   7   4  23       25.92       18.37      3.25 o 
   8   4  23       85.40       94.45      5.42 o 
   9   4  23       62.70       56.64      5.43 o 
  10   4  23       86.89       96.07      6.84 o 
  11   4  23       43.32       21.08      7.58 o 
   0   5  23       17.71        7.90      3.97 o 
   1   5  23      602.67      548.16      6.62 o 
   2   5  23      114.66      147.21      3.94 o 
   3   5  23      213.77      233.42      4.65 o 
   4   5  23      278.46      260.85      4.91 o 
   5   5  23       10.51       12.74      2.78 o 
   6   5  23       92.93      117.71      3.45 o 
   7   5  23      312.97      337.77      6.26 o 
   8   5  23        4.28        6.15      5.03 o 
   9   5  23       33.65       52.45      9.86 o 
  10   5  23      127.85      117.36      7.45 o 
  11   5  23        1.97       14.04      6.63 o 
   0   6  23      169.21      191.06      6.09 o 
   1   6  23      166.64      148.33      3.90 o 
   2   6  23      348.71      351.89      5.80 o 
   3   6  23       13.15        3.76      3.12 o 
   4   6  23        2.20       -2.66      2.85 o 
   5   6  23      215.46      222.69      4.88 o 
   6   6  23      215.51      212.48      4.63 o 
   7   6  23       57.24       85.17      4.33 o 
   8   6  23       66.72       74.38      5.38 o 
   9   6  23      148.75      153.15      7.00 o 
  10   6  23      270.08      310.95     10.19 o 
   0   7  23       52.32       40.71      4.66 o 
   1   7  23      223.95      237.15      5.05 o 
   2   7  23      132.82      121.87      3.88 o 
   3   7  23      395.08      398.89      6.30 o 
   4   7  23      175.15      163.12      5.01 o 
   5   7  23      141.43      142.07      4.67 o 
   6   7  23      136.36      149.79      4.68 o 
   7   7  23       40.96       42.14      5.24 o 
   8   7  23      247.83      260.62      8.24 o 
   9   7  23       82.39       77.37      5.98 o 
  10   7  23       43.61       55.03      7.00 o 
   0   8  23       87.82       82.95      5.27 o 
   1   8  23       71.17       90.82      4.20 o 
   2   8  23      198.93      201.69      5.27 o 
   3   8  23      233.55      219.90      5.50 o 
   4   8  23       66.44       80.47      4.46 o 
   5   8  23       73.70       82.70      4.56 o 
   6   8  23       54.37       62.04      4.50 o 
   7   8  23       69.01       82.28      7.02 o 
   8   8  23       93.52      101.69      6.62 o 
   9   8  23       69.15       62.69      6.60 o 
   0   9  23        3.63        2.20      5.68 o 
   1   9  23      355.43      334.34      7.24 o 
   2   9  23       84.21       94.23      5.00 o 
   3   9  23       62.76       70.51      4.30 o 
   4   9  23       48.95       60.52      4.29 o 
   5   9  23       55.34       69.34      4.67 o 
   6   9  23       31.61       27.38      4.41 o 
   7   9  23      135.74      143.96      6.59 o 
   8   9  23       44.32       30.40      7.14 o 
   0  10  23       41.29       31.80      6.58 o 
   1  10  23       56.16       67.84      4.97 o 
   2  10  23       29.99       14.71      4.58 o 
   3  10  23       98.43      101.68      5.96 o 
   4  10  23       25.27       19.64      4.62 o 
   5  10  23      126.49      125.99      5.67 o 
   6  10  23       78.72       70.75      6.56 o 
   7  10  23       76.90       71.32      7.04 o 
   0  11  23      186.51      203.91      9.30 o 
   1  11  23       86.89      106.40      6.26 o 
   2  11  23       39.87       38.16      5.04 o 
   3  11  23      122.91      124.65      5.89 o 
   4  11  23      172.74      174.31      6.73 o 
   5  11  23        3.60       -3.25      6.94 o 
   6  11  23       39.07       48.10      5.78 o 
   0  12  23        0.08       -7.35      6.69 o 
   1  12  23       89.90      112.10      6.04 o 
   2  12  23       23.70       22.28      5.20 o 
   3  12  23       26.66       19.82      5.26 o 
   4  12  23      122.66      134.43      7.19 o 
   5  12  23       63.67       60.81      5.81 o 
   0  13  23      177.98      202.68     17.84 o 
   1  13  23      355.55      339.40      8.65 o 
   2  13  23        2.19       -1.83      5.29 o 
   0   0  24      127.67      136.36      6.89 o 
   1   0  24        9.52        0.20      2.91 o 
   2   0  24     1539.33     1514.58     19.68 o 
   3   0  24      581.51      522.75      9.27 o 
   4   0  24        8.66       -0.87      3.55 o 
   5   0  24       22.55       24.89      4.03 o 
   6   0  24        3.77       -2.61      3.77 o 
   7   0  24        1.56        7.18      4.75 o 
   8   0  24        0.10       -7.05      7.43 o 
   9   0  24      267.75      240.22     17.08 o 
  10   0  24      585.93      642.95     17.62 o 
  11   0  24       40.93       37.32     10.59 o 
   0   1  24       76.33       64.97      4.32 o 
   1   1  24      504.22      475.27      5.53 o 
   2   1  24     1513.05     1393.38     11.87 o 
   3   1  24       23.88       23.76      2.68 o 
   4   1  24      211.74      222.09      4.70 o 
   5   1  24       20.70       12.55      2.72 o 
   6   1  24      166.50      160.88      4.25 o 
   7   1  24       54.59       45.19      3.87 o 
   8   1  24       39.24       37.53      5.28 o 
   9   1  24       39.79       27.02      5.59 o 
  10   1  24       15.51       15.83      5.87 o 
  11   1  24        1.75       -4.02      6.09 o 
   0   2  24      379.51      347.32      6.92 o 
   1   2  24       24.53       28.59      3.34 o 
   2   2  24      764.74      693.10      7.13 o 
   3   2  24       83.97       84.64      2.96 o 
   4   2  24      300.49      293.10      4.92 o 
   5   2  24       46.72       79.72      3.35 o 
   6   2  24       70.24       51.31      3.18 o 
   7   2  24      202.71      207.42      5.63 o 
   8   2  24       78.21       70.37      5.70 o 
   9   2  24       49.74       66.86      5.95 o 
  10   2  24      304.32      279.03      9.04 o 
  11   2  24       28.81       39.41      6.65 o 
   0   3  24      492.13      405.85      7.73 o 
   1   3  24      791.77      780.81      8.34 o 
   2   3  24      785.55      688.12      7.68 o 
   3   3  24      288.06      294.51      4.79 o 
   4   3  24      166.22      169.87      3.95 o 
   5   3  24       48.75       36.78      2.83 o 
   6   3  24      104.33      127.26      5.36 o 
   7   3  24       65.50       63.25      4.10 o 
   8   3  24       34.57       57.59      5.58 o 
   9   3  24       12.88        5.94      5.38 o 
  10   3  24       91.16      109.92      9.89 o 
  11   3  24       18.30       13.94      7.15 o 
   0   4  24       39.37       20.60      5.15 o 
   1   4  24      217.78      189.34      4.61 o 
   2   4  24      105.01      114.09      3.61 o 
   3   4  24       36.24       38.94      2.90 o 
   4   4  24      690.82      651.63      7.23 o 
   5   4  24       91.98       94.71      3.43 o 
   6   4  24      146.72      143.18      3.78 o 
   7   4  24      238.81      248.49      6.24 o 
   8   4  24       30.74       31.36      5.39 o 
   9   4  24       30.68       35.06      5.83 o 
  10   4  24       44.48       61.92      6.57 o 
  11   4  24      211.69      189.26     10.06 o 
   0   5  24      600.53      550.01      9.50 o 
   1   5  24     1008.81      971.76      9.56 o 
   2   5  24      651.51      530.53      6.90 o 
   3   5  24      316.09      274.57      5.27 o 
   4   5  24       32.25       47.17      3.14 o 
   5   5  24      105.61      108.87      3.67 o 
   6   5  24      171.29      187.98      4.20 o 
   7   5  24        0.39        1.01      3.23 o 
   8   5  24      129.30      142.80      6.04 o 
   9   5  24        9.67       15.62      5.78 o 
  10   5  24      111.27      129.68     10.90 o 
   0   6  24       13.77       20.00      4.33 o 
   1   6  24       47.25       43.51      3.25 o 
   2   6  24      129.83      104.36      3.68 o 
   3   6  24      164.72      162.26      4.33 o 
   4   6  24      153.17      148.83      5.01 o 
   5   6  24      210.60      207.21      4.67 o 
   6   6  24      142.34      156.62      4.21 o 
   7   6  24       67.83       79.72      4.33 o 
   8   6  24       54.33       62.28      5.38 o 
   9   6  24       56.58       69.62      7.69 o 
  10   6  24      244.05      233.84      9.22 o 
   0   7  24       68.79       57.52      4.90 o 
   1   7  24      102.68       88.75      3.73 o 
   2   7  24       38.65       41.68      3.39 o 
   3   7  24       30.90       33.36      3.51 o 
   4   7  24       43.26       42.51      4.03 o 
   5   7  24      213.22      207.60      5.63 o 
   6   7  24      264.12      295.25      6.08 o 
   7   7  24       25.96       19.81      4.31 o 
   8   7  24       58.58       66.60      6.15 o 
   9   7  24      187.38      225.41      7.47 o 
   0   8  24       27.95       27.76      4.84 o 
   1   8  24      369.16      366.89      6.60 o 
   2   8  24       75.16       67.78      4.11 o 
   3   8  24       31.10       34.01      4.12 o 
   4   8  24       66.54       83.48      4.52 o 
   5   8  24       84.75      103.01      5.74 o 
   6   8  24      296.04      309.07      6.91 o 
   7   8  24      103.65      121.40      6.15 o 
   8   8  24       11.63       13.88      5.75 o 
   9   8  24      103.25      101.80      7.09 o 
   0   9  24       68.90       75.65      6.85 o 
   1   9  24      114.21      108.05      5.14 o 
   2   9  24       71.08       96.65      5.07 o 
   3   9  24       92.87       80.19      4.47 o 
   4   9  24      776.01      763.54     11.71 o 
   5   9  24      262.80      260.96      6.62 o 
   6   9  24      139.35      145.83      5.49 o 
   7   9  24       87.46       81.06      6.89 o 
   8   9  24       51.35       57.25      7.54 o 
   0  10  24       18.48       -1.15      9.29 o 
   1  10  24        7.15        9.58      4.48 o 
   2  10  24       35.85       32.16      4.73 o 
   3  10  24       22.03       29.97      4.77 o 
   4  10  24      136.01      158.59      5.98 o 
   5  10  24      662.27      625.81     10.04 o 
   6  10  24      220.67      244.78      7.50 o 
   7  10  24       81.56       86.38      7.25 o 
   0  11  24      378.20      357.33     11.51 o 
   1  11  24      345.43      338.96      7.99 o 
   2  11  24      135.21      147.33      6.13 o 
   3  11  24      324.46      326.81      8.02 o 
   4  11  24       38.56       41.67      5.27 o 
   5  11  24       66.93       77.01      5.60 o 
   6  11  24       68.85       44.97      5.89 o 
   0  12  24       11.24        4.85      7.04 o 
   1  12  24       41.95       39.26      5.37 o 
   2  12  24       18.00        8.21      5.13 o 
   3  12  24        9.21        5.34      5.15 o 
   4  12  24      174.87      183.03      6.92 o 
   1   0  25        2.12       -4.92      3.28 o 
   2   0  25     1535.17     1333.30     17.84 o 
   3   0  25        0.02        6.04      3.57 o 
   4   0  25        1.96        0.04      3.62 o 
   5   0  25       22.91        6.55      3.88 o 
   6   0  25       65.02       63.03      4.68 o 
   7   0  25        0.89       -1.16      4.81 o 
   8   0  25       42.81       37.14      7.63 o 
   9   0  25      280.65      306.43     17.80 o 
  10   0  25       25.44       36.55      8.68 o 
  11   0  25        0.91        3.37      8.84 o 
   0   1  25      260.60      259.61      6.31 o 
   1   1  25      683.86      598.07      6.43 o 
   2   1  25     1230.45     1166.29     10.88 o 
   3   1  25       13.36        9.55      2.71 o 
   4   1  25      414.00      353.92      5.59 o 
   5   1  25      264.95      241.68      4.92 o 
   6   1  25       31.61       29.11      3.02 o 
   7   1  25       95.41      118.52      4.59 o 
   8   1  25       32.96       45.47      5.50 o 
   9   1  25       86.30       89.49      6.35 o 
  10   1  25       41.24       46.29      6.32 o 
  11   1  25        6.66      -10.34      6.89 o 
   0   2  25      660.30      588.96      9.23 o 
   1   2  25      257.24      264.20      4.45 o 
   2   2  25      549.03      505.19      5.96 o 
   3   2  25      303.67      272.19      4.86 o 
   4   2  25       97.76      101.79      3.48 o 
   5   2  25        1.15        2.91      2.75 o 
   6   2  25      107.93      107.91      3.72 o 
   7   2  25      189.76      169.25      5.25 o 
   8   2  25        3.52       -0.04      4.90 o 
   9   2  25      283.78      299.02     12.60 o 
  10   2  25      136.82      157.48      7.98 o 
  11   2  25      195.52      177.02      8.28 o 
   0   3  25        2.54       15.75      3.84 o 
   1   3  25      312.69      290.76      4.95 o 
   2   3  25      334.06      352.57      5.16 o 
   3   3  25      367.43      318.07      4.99 o 
   4   3  25      198.93      184.04      4.16 o 
   5   3  25       83.44       93.78      3.57 o 
   6   3  25        9.44        6.71      2.93 o 
   7   3  25      162.28      191.50      5.62 o 
   8   3  25       41.56       42.26      5.47 o 
   9   3  25       59.43       55.06      6.07 o 
  10   3  25       27.66       15.60      6.06 o 
  11   3  25      333.54      354.55     10.43 o 
   0   4  25       70.41       65.33      4.53 o 
   1   4  25      118.00      123.28      3.60 o 
   2   4  25      210.07      180.42      4.29 o 
   3   4  25      515.45      480.09      6.11 o 
   4   4  25      330.98      317.46      5.17 o 
   5   4  25      226.52      243.90      4.87 o 
   6   4  25      168.59      168.67      4.54 o 
   7   4  25      177.57      183.41      5.51 o 
   8   4  25        1.98       -0.72      6.28 o 
   9   4  25        0.70       -8.07      5.38 o 
  10   4  25      249.97      260.88      9.16 o 
  11   4  25        9.91       26.08      7.93 o 
   0   5  25      166.16      158.67      7.46 o 
   1   5  25      147.16      156.74      3.96 o 
   2   5  25      455.30      399.97      6.10 o 
   3   5  25      264.79      238.06      5.13 o 
   4   5  25      229.00      205.70      4.60 o 
   5   5  25      115.12      111.06      3.73 o 
   6   5  25       19.26       18.14      3.04 o 
   7   5  25       11.31        7.38      3.65 o 
   8   5  25       35.85       48.97      5.18 o 
   9   5  25       89.27       92.65      6.85 o 
  10   5  25      373.99      394.99     14.65 o 
   0   6  25      171.48      182.06      6.00 o 
   1   6  25      132.85      109.03      3.79 o 
   2   6  25       38.50       35.41      3.28 o 
   3   6  25      213.31      216.60      5.13 o 
   4   6  25      157.52      188.70      4.83 o 
   5   6  25       77.90       76.65      3.86 o 
   6   6  25      147.61      164.94      4.30 o 
   7   6  25      209.44      229.80      7.74 o 
   8   6  25       77.40       66.18      7.24 o 
   9   6  25       16.07        6.39      5.96 o 
  10   6  25       80.00      101.44      9.64 o 
   0   7  25      146.72      114.44      5.57 o 
   1   7  25       19.10       24.19      3.31 o 
   2   7  25      180.21      154.07      4.25 o 
   3   7  25        1.46       -4.85      3.23 o 
   4   7  25      194.96      210.23      5.65 o 
   5   7  25       96.86      112.78      4.82 o 
   6   7  25      197.80      216.45      5.91 o 
   7   7  25        5.46        7.69      4.20 o 
   8   7  25      167.35      173.17      7.28 o 
   9   7  25      438.77      472.55     13.30 o 
   0   8  25       68.50       46.60      5.06 o 
   1   8  25      341.69      303.48      6.23 o 
   2   8  25       23.35       27.12      3.84 o 
   3   8  25       97.18      102.99      4.53 o 
   4   8  25       39.14       33.00      4.17 o 
   5   8  25      114.60      110.40      7.81 o 
   6   8  25      317.78      304.27      6.88 o 
   7   8  25       99.43      117.66      7.52 o 
   8   8  25       85.01       83.56      7.69 o 
   9   8  25       44.39       63.72      6.77 o 
   0   9  25      194.51      226.89      9.07 o 
   1   9  25      101.85       93.31      5.08 o 
   2   9  25      161.75      166.15      5.84 o 
   3   9  25       25.85       23.92      4.08 o 
   4   9  25       31.94       31.37      4.20 o 
   5   9  25       64.28       68.15      4.82 o 
   6   9  25       48.22       65.20      4.87 o 
   7   9  25        4.09       -0.80      5.99 o 
   8   9  25       23.24       42.89      7.52 o 
   0  10  25        2.94        1.53      6.29 o 
   1  10  25        1.41        0.64      4.41 o 
   2  10  25      215.18      210.58      6.46 o 
   3  10  25       79.71       85.67      5.37 o 
   4  10  25       16.09        6.66      4.66 o 
   5  10  25      150.70      171.06      7.07 o 
   6  10  25       66.48       89.04      5.86 o 
   7  10  25       27.33       17.13      7.11 o 
   0  11  25        9.20       11.41      6.84 o 
   1  11  25      132.09      128.25      5.99 o 
   2  11  25        3.97        4.84      4.80 o 
   3  11  25       80.17       81.24      5.62 o 
   4  11  25       11.00       13.08      4.99 o 
   5  11  25      162.81      167.18      8.64 o 
   0  12  25       13.82        3.68      7.20 o 
   1  12  25       23.29       20.74      5.27 o 
   2  12  25        9.71        3.45      5.57 o 
   3  12  25      176.61      165.62      6.74 o 
   0   0  26       36.11       48.42      5.34 o 
   1   0  26       64.06       63.03      4.22 o 
   2   0  26      142.62      153.16      5.64 o 
   3   0  26        0.56        6.86      3.69 o 
   4   0  26       26.70       45.09      7.37 o 
   5   0  26      369.94      389.94      8.53 o 
   6   0  26       83.16       42.55      4.45 o 
   7   0  26      235.05      261.02      8.86 o 
   8   0  26      227.75      246.06     11.23 o 
   9   0  26       13.94        2.46      7.90 o 
  10   0  26      170.42      176.96     11.19 o 
  11   0  26       20.33        8.45      9.24 o 
   0   1  26        6.27       14.90      3.69 o 
   1   1  26     2565.77     2321.94     19.54 o 
   2   1  26       44.66       49.81      3.03 o 
   3   1  26       55.65       48.78      4.30 o 
   4   1  26      126.54      141.51      3.85 o 
   5   1  26       76.14       78.08      3.39 o 
   6   1  26      225.40      248.12      5.14 o 
   7   1  26      334.85      382.98      7.23 o 
   8   1  26      245.99      252.19      8.01 o 
   9   1  26       16.19       10.76      7.81 o 
  10   1  26       11.95       13.32      5.97 o 
  11   1  26      128.14      134.35      7.93 o 
   0   2  26        1.92        6.70      3.65 o 
   1   2  26       39.44       37.93      2.91 o 
   2   2  26      450.89      424.28      5.53 o 
   3   2  26      275.85      261.66      5.14 o 
   4   2  26       68.19       88.34      3.45 o 
   5   2  26       17.92       18.59      2.97 o 
   6   2  26       18.14       10.62      2.94 o 
   7   2  26       66.78       81.76      4.46 o 
   8   2  26      101.98      108.45      6.25 o 
   9   2  26       14.38       11.76      5.60 o 
  10   2  26       55.31       51.75      7.07 o 
  11   2  26       27.92        9.44      6.45 o 
   0   3  26      826.71      825.59     11.94 o 
   1   3  26      432.18      400.23      5.68 o 
   2   3  26      114.82      132.47      3.78 o 
   3   3  26      113.67       85.44      3.23 o 
   4   3  26      289.08      290.42      5.48 o 
   5   3  26       41.77       30.54      3.13 o 
   6   3  26       48.40       53.60      3.37 o 
   7   3  26      134.03      129.13      6.29 o 
   8   3  26      155.14      132.45      6.58 o 
   9   3  26       54.14       40.08      7.23 o 
  10   3  26       44.06       33.21      6.21 o 
  11   3  26       36.15       27.54      6.85 o 
   0   4  26      128.75      155.10      5.48 o 
   1   4  26      102.87      102.36      3.51 o 
   2   4  26      220.19      210.30      4.70 o 
   3   4  26       68.77       78.76      3.56 o 
   4   4  26       97.36      115.23      3.61 o 
   5   4  26        6.30        4.21      2.85 o 
   6   4  26       14.79       18.15      3.18 o 
   7   4  26       61.81       68.92      4.88 o 
   8   4  26       51.20       42.68      5.59 o 
   9   4  26       16.41        0.61      5.59 o 
  10   4  26        5.31       -7.47      5.94 o 
   0   5  26       83.41       77.40      5.75 o 
   1   5  26      704.32      695.49      9.67 o 
   2   5  26        8.78       13.00      3.14 o 
   3   5  26      218.60      186.92      4.61 o 
   4   5  26       66.44       65.21      3.63 o 
   5   5  26       18.77       24.81      3.13 o 
   6   5  26       76.11       79.24      3.69 o 
   7   5  26      267.26      294.10      6.92 o 
   8   5  26       48.90       49.01      5.81 o 
   9   5  26      165.78      163.32     20.43 o 
  10   5  26       28.09       26.00      7.66 o 
   0   6  26      433.19      415.71      9.08 o 
   1   6  26       53.29       49.30      3.38 o 
   2   6  26      156.75      180.54      4.44 o 
   3   6  26      145.00      137.08      4.46 o 
   4   6  26      120.48      121.11      4.19 o 
   5   6  26        8.46        4.97      3.37 o 
   6   6  26      485.88      501.95      7.10 o 
   7   6  26      116.38      135.16      8.50 o 
   8   6  26       52.64       76.37      7.43 o 
   9   6  26       11.96       25.96      7.10 o 
   0   7  26        2.28        1.94      4.54 o 
   1   7  26       12.10       11.76      3.27 o 
   2   7  26      216.38      200.40      5.31 o 
   3   7  26        1.06       -3.28      3.33 o 
   4   7  26      125.94      125.71      4.80 o 
   5   7  26       37.58       41.00      5.35 o 
   6   7  26      430.16      427.99      7.61 o 
   7   7  26       87.89       91.42      5.57 o 
   8   7  26      262.25      292.43     11.01 o 
   9   7  26      196.20      226.75     11.93 o 
   0   8  26       68.71       81.70      5.56 o 
   1   8  26      129.00      125.45      4.65 o 
   2   8  26       65.85       65.79      4.21 o 
   3   8  26      116.77      130.59      5.56 o 
   4   8  26        2.47       -3.58      3.91 o 
   5   8  26      119.58      103.79      4.95 o 
   6   8  26       16.19       18.23      4.25 o 
   7   8  26       60.23       61.35      5.74 o 
   8   8  26       15.62        7.74      6.96 o 
   0   9  26        2.60        5.24      6.02 o 
   1   9  26      156.77      147.04      6.38 o 
   2   9  26        5.64       -2.81      4.25 o 
   3   9  26       79.37       64.64      4.68 o 
   4   9  26       27.95       23.43      5.12 o 
   5   9  26      261.40      289.52      7.09 o 
   6   9  26       97.80      102.36      6.60 o 
   7   9  26       17.25        1.84      8.01 o 
   0  10  26      289.13      260.44     10.26 o 
   1  10  26      268.75      279.08      7.32 o 
   2  10  26       11.68       28.15      4.90 o 
   3  10  26      163.45      159.32      6.18 o 
   4  10  26      176.15      154.78      6.84 o 
   5  10  26      286.13      278.80      7.55 o 
   6  10  26       40.34       48.81      6.01 o 
   0  11  26       42.30       49.55      7.49 o 
   1  11  26      178.70      168.30      7.70 o 
   2  11  26       41.62       39.26      5.22 o 
   3  11  26      242.57      227.50      7.04 o 
   4  11  26       27.61       33.47      5.32 o 
   5  11  26       76.33       83.53      5.82 o 
   0  12  26       93.40       70.00      8.19 o 
   1  12  26       45.35       46.15      5.71 o 
   2  12  26      113.20      124.47      6.42 o 
   1   0  27       24.74       32.80      3.95 o 
   2   0  27      377.30      362.28      7.45 o 
   3   0  27      702.82      640.23     10.78 o 
   4   0  27      392.93      389.79      8.54 o 
   5   0  27      553.25      616.57     10.87 o 
   6   0  27      306.00      303.59      7.94 o 
   7   0  27       21.66       48.69      5.71 o 
   8   0  27        0.45       -0.03      7.31 o 
   9   0  27        0.37        1.48      7.84 o 
  10   0  27      205.07      212.78     11.93 o 
  11   0  27       13.15       -3.45      8.98 o 
   0   1  27      753.22      695.75     11.47 o 
   1   1  27     2601.25     2417.98     21.34 o 
   2   1  27       87.25       91.42      3.34 o 
   3   1  27      464.45      436.74      6.23 o 
   4   1  27       56.18       42.36      4.62 o 
   5   1  27       36.28       32.27      3.07 o 
   6   1  27        0.17        5.36      2.93 o 
   7   1  27       36.91       43.75      4.02 o 
   8   1  27       82.04       60.57      5.81 o 
   9   1  27      142.11      151.31      7.16 o 
  10   1  27      150.62      160.80      7.79 o 
  11   1  27       22.98       14.84      6.75 o 
   0   2  27      568.01      513.94      8.77 o 
   1   2  27      109.52      112.72      3.56 o 
   2   2  27      116.14      105.52      3.49 o 
   3   2  27     1668.76     1505.92     14.60 o 
   4   2  27       91.87       91.07      3.53 o 
   5   2  27        2.98        3.59      2.88 o 
   6   2  27       32.61       30.77      3.17 o 
   7   2  27      124.44      118.40      4.78 o 
   8   2  27       24.51       21.75      5.44 o 
   9   2  27        2.82       -7.19      5.42 o 
  10   2  27       67.89       78.66      6.94 o 
   0   3  27       56.62       80.27      4.67 o 
   1   3  27      508.75      468.75      6.42 o 
   2   3  27      185.86      179.55      4.39 o 
   3   3  27       51.18       72.14      3.33 o 
   4   3  27      196.87      180.99      4.71 o 
   5   3  27      286.02      258.13      5.33 o 
   6   3  27       73.87       93.88      4.07 o 
   7   3  27        0.36        1.40      3.67 o 
   8   3  27        0.24       -0.60      5.24 o 
   9   3  27       97.34       81.52      6.51 o 
  10   3  27       58.64       77.27      6.99 o 
   0   4  27      197.34      194.74      6.38 o 
   1   4  27       25.43       23.42      3.01 o 
   2   4  27      410.77      401.75      6.09 o 
   3   4  27      772.94      686.21      8.08 o 
   4   4  27       56.71       50.54      3.69 o 
   5   4  27       31.96       26.79      3.23 o 
   6   4  27      148.96      166.34      4.52 o 
   7   4  27       43.17       49.56      4.25 o 
   8   4  27       38.16       34.64      5.66 o 
   9   4  27       33.66       30.76      6.02 o 
  10   4  27       64.60       70.55      6.94 o 
   0   5  27     1029.74      947.93     13.55 o 
   1   5  27      312.29      307.77      5.39 o 
   2   5  27       57.54       62.55      3.60 o 
   3   5  27       33.29       33.57      3.43 o 
   4   5  27       62.26       74.47      4.13 o 
   5   5  27       47.22       45.56      3.60 o 
   6   5  27      213.98      214.43      5.22 o 
   7   5  27      330.71      350.75      7.41 o 
   8   5  27       71.84       87.65      7.64 o 
   9   5  27       78.27       87.85     10.93 o 
  10   5  27      134.92       97.31      8.83 o 
   0   6  27       23.98       24.16      4.58 o 
   1   6  27      404.85      415.59      6.21 o 
   2   6  27       59.96       71.82      3.65 o 
   3   6  27        2.26        1.10      3.27 o 
   4   6  27       48.15       45.08      3.66 o 
   5   6  27       46.64       46.52      3.75 o 
   6   6  27        7.92       10.50      3.65 o 
   7   6  27      236.17      204.76      6.87 o 
   8   6  27       36.35       34.67      6.97 o 
   9   6  27      152.38      191.90      9.55 o 
   0   7  27       85.42       96.17      6.57 o 
   1   7  27      140.71      148.65      4.33 o 
   2   7  27      192.69      186.56      4.65 o 
   3   7  27      111.97      101.96      4.06 o 
   4   7  27      213.64      216.03      5.81 o 
   5   7  27      178.12      196.61      5.55 o 
   6   7  27       72.26       93.25      4.77 o 
   7   7  27      143.48      141.88      6.10 o 
   8   7  27       39.81       31.24      8.95 o 
   9   7  27       75.14       74.61      8.25 o 
   0   8  27       46.24       32.87      5.49 o 
   1   8  27      110.89      129.36      4.77 o 
   2   8  27       83.55       86.56      4.47 o 
   3   8  27      103.49      111.39      5.04 o 
   4   8  27       13.58       12.49      4.16 o 
   5   8  27       95.09      108.00      5.26 o 
   6   8  27      101.67      100.74      5.08 o 
   7   8  27       78.50       97.67      5.67 o 
   8   8  27      102.50      115.70     10.57 o 
   0   9  27        2.58       -8.90      5.94 o 
   1   9  27       68.16       77.22      5.07 o 
   2   9  27       23.86       16.16      4.51 o 
   3   9  27        6.69        3.54      4.22 o 
   4   9  27       95.75       80.58      4.79 o 
   5   9  27      357.80      334.29      7.39 o 
   6   9  27      203.24      204.61      7.04 o 
   7   9  27       21.15       11.15      6.34 o 
   0  10  27      467.18      467.93     12.82 o 
   1  10  27       68.53       69.71      5.29 o 
   2  10  27      387.55      360.82      8.92 o 
   3  10  27       61.22       49.47      5.24 o 
   4  10  27       67.49       62.99      5.37 o 
   5  10  27        2.36       13.12      4.85 o 
   6  10  27       93.70      108.61      6.32 o 
   0  11  27       37.83       35.15      7.37 o 
   1  11  27       75.19       79.01      5.65 o 
   2  11  27       65.63       47.31      5.37 o 
   3  11  27        7.99        4.74      4.99 o 
   4  11  27      194.82      234.08     11.34 o 
   0  12  27       10.95        0.69      7.22 o 
   1  12  27      252.92      269.67      7.92 o 
   0   0  28       17.61       14.82      6.46 o 
   1   0  28        5.42        2.28      3.66 o 
   2   0  28     1274.13     1104.34     14.54 o 
   3   0  28     1058.04      999.04     14.62 o 
   4   0  28       22.42       49.37      4.56 o 
   5   0  28       17.35       22.55      4.28 o 
   6   0  28      415.13      328.86      8.30 o 
   7   0  28       41.64       48.68      5.76 o 
   8   0  28      234.41      221.37     11.06 o 
   9   0  28        5.74        4.05      8.00 o 
  10   0  28        1.12        6.69      8.84 o 
   0   1  28        6.66       19.73      4.22 o 
   1   1  28      174.15      202.90      5.09 o 
   2   1  28       96.13       94.22      3.44 o 
   3   1  28      452.58      446.86      6.36 o 
   4   1  28      268.32      235.48      5.00 o 
   5   1  28      186.23      162.64      4.30 o 
   6   1  28      148.37      150.91      4.67 o 
   7   1  28      249.39      283.76      6.64 o 
   8   1  28        1.07       -3.03      6.25 o 
   9   1  28       23.62       14.35      5.78 o 
  10   1  28      213.20      248.71     12.09 o 
   0   2  28        1.93        8.21      3.82 o 
   1   2  28      153.17      143.90      4.07 o 
   2   2  28      373.59      325.85      6.12 o 
   3   2  28      447.91      402.92      6.15 o 
   4   2  28      287.51      301.32      5.51 o 
   5   2  28      128.34      132.82      4.05 o 
   6   2  28       25.41       34.17      3.28 o 
   7   2  28       71.14       71.40      4.40 o 
   8   2  28       11.21       17.38      5.46 o 
   9   2  28       12.58        8.67      5.76 o 
  10   2  28      303.89      357.55     10.33 o 
   0   3  28     1103.23      951.34     14.88 o 
   1   3  28       43.80       47.51      3.14 o 
   2   3  28      721.43      647.83      8.39 o 
   3   3  28      162.32      171.26      4.94 o 
   4   3  28      112.65      117.15      3.90 o 
   5   3  28      138.41      139.86      4.15 o 
   6   3  28       73.09       80.67      3.75 o 
   7   3  28       82.80       84.55      4.62 o 
   8   3  28        3.09        3.03      5.69 o 
   9   3  28      129.09      165.02      7.51 o 
  10   3  28      213.16      191.90      8.33 o 
   0   4  28        0.97       -5.96      3.97 o 
   1   4  28      209.56      197.40      4.58 o 
   2   4  28       74.33       74.43      3.58 o 
   3   4  28      657.14      603.89      7.58 o 
   4   4  28      925.17      878.92     10.62 o 
   5   4  28       84.45       99.49      3.91 o 
   6   4  28      107.52      104.09      4.05 o 
   7   4  28      286.65      312.56      7.22 o 
   8   4  28       39.66       47.45      5.96 o 
   9   4  28        6.42        4.20      5.78 o 
  10   4  28      201.63      197.75      8.74 o 
   0   5  28        0.03       10.68      4.31 o 
   1   5  28       13.19        9.24      3.10 o 
   2   5  28      118.92      137.20      4.20 o 
   3   5  28      256.55      265.49      6.43 o 
   4   5  28      538.21      557.07      7.41 o 
   5   5  28       27.98       21.32      3.77 o 
   6   5  28      102.02      130.56      4.70 o 
   7   5  28        9.59       16.85      4.18 o 
   8   5  28       54.65       66.46      6.25 o 
   9   5  28      124.98      113.93      8.53 o 
   0   6  28       67.30       73.16      5.21 o 
   1   6  28       73.98       71.77      3.68 o 
   2   6  28       67.43       63.41      3.65 o 
   3   6  28       44.58       65.89      3.86 o 
   4   6  28      118.24      129.96      4.55 o 
   5   6  28      376.32      350.76      6.29 o 
   6   6  28      115.11      124.29      5.03 o 
   7   6  28        2.30        4.45      5.09 o 
   8   6  28       23.90       32.65      7.06 o 
   9   6  28      345.22      349.90     12.08 o 
   0   7  28       27.67       21.68      4.89 o 
   1   7  28      265.94      269.82      5.52 o 
   2   7  28       36.41       26.82      3.51 o 
   3   7  28       13.51        7.77      3.39 o 
   4   7  28       34.29       36.96      4.14 o 
   5   7  28        6.02        5.28      3.98 o 
   6   7  28       41.59       44.98      4.38 o 
   7   7  28       66.77       73.50      6.26 o 
   8   7  28       14.75       11.64     13.19 o 
   0   8  28      163.22      190.25      6.86 o 
   1   8  28       47.06       54.12      4.25 o 
   2   8  28      157.31      162.30      5.18 o 
   3   8  28       67.34       53.30      4.29 o 
   4   8  28        0.66       -5.77      3.85 o 
   5   8  28       61.43       69.29      4.78 o 
   6   8  28        3.69       -4.19      4.17 o 
   7   8  28      204.55      215.28      7.18 o 
   0   9  28        9.62       -2.30      6.15 o 
   1   9  28       43.32       53.61      4.88 o 
   2   9  28       48.61       39.70      4.86 o 
   3   9  28       46.51       50.14      5.92 o 
   4   9  28       31.15       25.28      4.36 o 
   5   9  28        0.83       -2.09      4.20 o 
   6   9  28      163.63      177.96      6.48 o 
   7   9  28       24.72       22.60      6.69 o 
   0  10  28       10.54       -0.48      7.90 o 
   1  10  28      161.36      161.85      6.29 o 
   2  10  28       22.61       26.37      4.97 o 
   3  10  28       49.51       48.73      5.30 o 
   4  10  28       13.17        1.72      4.82 o 
   5  10  28      292.12      278.07      7.66 o 
   0  11  28       69.22       59.76      7.88 o 
   1  11  28       53.24       52.13      5.47 o 
   2  11  28       29.36       26.77      5.26 o 
   3  11  28      129.75      135.92      6.37 o 
   1   0  29        6.78       19.57      3.98 o 
   2   0  29      248.36      273.33      7.39 o 
   3   0  29      428.02      389.48      8.65 o 
   4   0  29      241.60      195.86      7.04 o 
   5   0  29      240.67      283.12      7.78 o 
   6   0  29       69.36       65.11      5.00 o 
   7   0  29       95.76       73.44      6.33 o 
   8   0  29        9.45       -0.43      7.81 o 
   9   0  29      157.37      162.94     10.69 o 
  10   0  29        4.26        3.10      8.89 o 
   0   1  29      777.54      725.45     15.82 o 
   1   1  29      142.80      146.95      4.45 o 
   2   1  29      488.33      452.06      6.43 o 
   3   1  29      696.43      612.73      7.61 o 
   4   1  29       55.41       52.11      3.32 o 
   5   1  29       25.15       31.80      3.54 o 
   6   1  29       59.87       84.00      4.58 o 
   7   1  29       31.18       23.50      4.05 o 
   8   1  29       47.44       29.68      5.68 o 
   9   1  29       82.62       74.97      6.69 o 
  10   1  29      817.94      839.71     19.98 o 
   0   2  29      231.40      233.06      7.36 o 
   1   2  29       61.76       60.55      3.70 o 
   2   2  29      488.73      436.63      6.98 o 
   3   2  29      143.59      121.95      4.23 o 
   4   2  29      101.10      111.59      3.83 o 
   5   2  29      233.55      222.47      5.12 o 
   6   2  29       18.46       10.01      3.35 o 
   7   2  29      167.11      195.60      7.28 o 
   8   2  29        5.48       -0.46      5.32 o 
   9   2  29      209.61      206.58      8.09 o 
  10   2  29       91.98       97.69     11.79 o 
   0   3  29      634.23      602.66     10.08 o 
   1   3  29      288.77      269.09      5.40 o 
   2   3  29      215.47      221.13      5.52 o 
   3   3  29       59.96       40.57      3.75 o 
   4   3  29       10.66        8.47      3.37 o 
   5   3  29       16.71       15.49      3.17 o 
   6   3  29       40.70       41.57      3.47 o 
   7   3  29       32.39       47.42      4.32 o 
   8   3  29       16.52       13.66      5.54 o 
   9   3  29        6.73        3.43      5.87 o 
  10   3  29      275.67      293.10     13.77 o 
   0   4  29        4.01        0.65      4.12 o 
   1   4  29      260.94      262.88      5.15 o 
   2   4  29      113.06      116.23      3.98 o 
   3   4  29       62.38       84.89      4.19 o 
   4   4  29        4.20        9.28      3.52 o 
   5   4  29       73.98       78.89      4.09 o 
   6   4  29       62.63       73.71      3.88 o 
   7   4  29       73.17       74.11      4.67 o 
   8   4  29      143.50      156.62      7.17 o 
   9   4  29      219.83      238.30      8.73 o 
   0   5  29      438.82      425.53      8.76 o 
   1   5  29      172.57      177.03      4.44 o 
   2   5  29      994.38      953.94      9.80 o 
   3   5  29        3.41       -0.71      3.24 o 
   4   5  29      491.13      497.50      7.41 o 
   5   5  29      102.27       95.47      4.49 o 
   6   5  29      187.31      200.16      5.61 o 
   7   5  29      222.19      222.01      7.07 o 
   8   5  29        3.47       -4.64      5.56 o 
   9   5  29      112.83      123.44      8.78 o 
   0   6  29        0.05       -3.93      4.54 o 
   1   6  29      113.96      110.89      4.07 o 
   2   6  29       44.88       39.69      3.82 o 
   3   6  29        3.08        4.16      3.41 o 
   4   6  29      215.87      209.02      5.18 o 
   5   6  29      232.57      261.58      6.00 o 
   6   6  29        2.76        1.57      4.03 o 
   7   6  29      159.82      186.51      7.62 o 
   8   6  29       11.38       10.20     20.75 o 
   0   7  29        0.53       -3.25      5.17 o 
   1   7  29       53.38       65.41      3.87 o 
   2   7  29        1.07       -2.22      3.36 o 
   3   7  29       13.01       20.99      3.59 o 
   4   7  29       18.50       17.13      4.06 o 
   5   7  29       99.35       99.98      4.89 o 
   6   7  29       32.94       37.44      4.80 o 
   7   7  29       97.31      100.01      6.71 o 
   8   7  29       27.35       34.85      9.28 o 
   0   8  29      196.42      164.66      8.64 o 
   1   8  29       42.64       42.40      4.17 o 
   2   8  29       13.76       10.71      4.68 o 
   3   8  29       45.02       34.60      4.27 o 
   4   8  29        9.68        1.67      3.99 o 
   5   8  29      123.83      108.51      5.19 o 
   6   8  29        4.49       -5.03      4.42 o 
   7   8  29      136.04      164.74      9.14 o 
   0   9  29       18.13        8.60      6.43 o 
   1   9  29      444.43      421.47      8.35 o 
   2   9  29       61.05       72.87      6.38 o 
   3   9  29       30.11       18.84      4.46 o 
   4   9  29       58.99       63.06      4.74 o 
   5   9  29       60.86       73.17      5.38 o 
   6   9  29       52.73       56.52      5.39 o 
   0  10  29        3.27        1.23      8.69 o 
   1  10  29       14.56       10.93      4.91 o 
   2  10  29      104.43      106.47      6.29 o 
   3  10  29       16.05       12.22      4.99 o 
   4  10  29       10.17       16.35      5.09 o 
   5  10  29        7.63       16.76      5.03 o 
   0  11  29        6.84        2.77     10.53 o 
   1  11  29      118.66      120.79      6.30 o 
   2  11  29       47.57       43.74      5.55 o 
   3  11  29       94.05       92.05      6.06 o 
   0   0  30        5.41        2.18      6.63 o 
   1   0  30      456.61      417.11     10.31 o 
   2   0  30      182.31      166.55      6.14 o 
   3   0  30      263.77      301.42      7.88 o 
   4   0  30       68.26       86.60      5.19 o 
   5   0  30       14.34        8.72      4.34 o 
   6   0  30       74.43       53.29      5.00 o 
   7   0  30      149.79      146.36      7.35 o 
   8   0  30       48.36       30.11      8.16 o 
   9   0  30        0.00        8.17      8.56 o 
  10   0  30       29.79       32.30     16.66 o 
   0   1  30       15.44       23.21      5.04 o 
   1   1  30      269.12      263.02      6.16 o 
   2   1  30      617.17      573.15      7.90 o 
   3   1  30       28.13       46.38      3.24 o 
   4   1  30       90.99       81.24      3.61 o 
   5   1  30      149.07      115.86      3.99 o 
   6   1  30      179.88      179.51      4.67 o 
   7   1  30       23.55       29.13      4.14 o 
   8   1  30       12.45        3.07      5.62 o 
   9   1  30        5.83        6.97      5.90 o 
  10   1  30       44.89       57.73      7.01 o 
   0   2  30      293.59      288.81      8.73 o 
   1   2  30      187.87      179.36      5.11 o 
   2   2  30      358.18      351.46      6.46 o 
   3   2  30       84.47       85.61      3.97 o 
   4   2  30      507.02      523.01      7.17 o 
   5   2  30       50.02       36.51      3.39 o 
   6   2  30       92.29       86.65      4.52 o 
   7   2  30       92.80      114.02      5.03 o 
   8   2  30      157.01      159.63      7.18 o 
   9   2  30      555.72      611.22     20.42 o 
  10   2  30        4.31       -2.71      6.33 o 
   0   3  30      546.86      551.13      9.75 o 
   1   3  30      244.07      241.66      5.23 o 
   2   3  30      302.81      311.22      6.32 o 
   3   3  30       16.14       21.73      3.61 o 
   4   3  30       88.73       85.39      4.13 o 
   5   3  30       50.99       62.68      3.99 o 
   6   3  30       25.45       41.22      3.96 o 
   7   3  30      107.71      109.92      5.08 o 
   8   3  30       32.63       47.02      5.99 o 
   9   3  30       55.35       48.32      6.53 o 
   0   4  30        0.23       -5.96      4.19 o 
   1   4  30       47.60       50.25      3.41 o 
   2   4  30      280.60      270.64      5.73 o 
   3   4  30      102.08       91.41      4.33 o 
   4   4  30       67.98       63.98      4.13 o 
   5   4  30       78.41       81.93      4.22 o 
   6   4  30      152.30      162.08      5.76 o 
   7   4  30      109.51      117.84      5.18 o 
   8   4  30      111.80      124.88      6.98 o 
   9   4  30      179.75      204.78      8.25 o 
   0   5  30      224.61      251.80      7.38 o 
   1   5  30      101.51      116.44      4.04 o 
   2   5  30       93.53      109.88      3.96 o 
   3   5  30       22.87       19.55      3.61 o 
   4   5  30       32.52       44.92      4.16 o 
   5   5  30       42.24       45.41      4.17 o 
   6   5  30       49.75       43.88      4.12 o 
   7   5  30      297.52      308.58      8.00 o 
   8   5  30       68.18       54.31      7.47 o 
   9   5  30       22.96       12.67      7.29 o 
   0   6  30       39.81       45.65      5.61 o 
   1   6  30        7.67        9.06      3.32 o 
   2   6  30       12.41       18.59      3.41 o 
   3   6  30       17.00       17.99      3.59 o 
   4   6  30       14.25       13.99      3.71 o 
   5   6  30      167.76      173.97      5.41 o 
   6   6  30       32.08       32.49      4.44 o 
   7   6  30       55.66       60.71      6.10 o 
   8   6  30       53.26       46.21      9.49 o 
   0   7  30        9.07        5.84      4.89 o 
   1   7  30      154.41      143.45      4.52 o 
   2   7  30      161.18      192.43      5.16 o 
   3   7  30      106.93      125.18      4.79 o 
   4   7  30       15.94       12.84      4.12 o 
   5   7  30       15.34       14.44      4.33 o 
   6   7  30       34.24       39.92      4.87 o 
   7   7  30       21.05       31.76      7.79 o 
   0   8  30      100.67      108.72      6.92 o 
   1   8  30       19.67       11.31      4.00 o 
   2   8  30        9.56        7.45      4.01 o 
   3   8  30      137.80      142.76      5.21 o 
   4   8  30       78.90       84.16      4.78 o 
   5   8  30       73.89       67.48      4.91 o 
   6   8  30       80.78       93.21      7.03 o 
   7   8  30       97.56      139.57      8.89 o 
   0   9  30        0.12       -7.08      6.31 o 
   1   9  30      142.93      150.08      5.97 o 
   2   9  30       90.45       93.73      5.99 o 
   3   9  30       88.48       97.31      5.57 o 
   4   9  30       31.00       28.93      4.57 o 
   5   9  30        8.51        3.66      5.55 o 
   6   9  30      105.93      106.01      6.99 o 
   0  10  30       22.77       41.38      7.49 o 
   1  10  30       10.57        0.75      4.72 o 
   2  10  30        9.70        8.37      5.22 o 
   3  10  30       30.69       29.99      5.28 o 
   4  10  30      162.48      160.94      6.52 o 
   0  11  30      122.02      118.29      8.95 o 
   1  11  30      170.72      189.43      7.00 o 
   1   0  31       88.48      100.44      6.29 o 
   2   0  31        2.78        4.20      5.13 o 
   3   0  31       81.07       98.13      5.31 o 
   4   0  31      152.48      151.97      6.06 o 
   5   0  31       10.77       10.70      5.97 o 
   6   0  31       46.51       40.29      5.87 o 
   7   0  31        8.40        4.62      5.47 o 
   8   0  31       23.10       16.14      8.09 o 
   9   0  31      344.21      374.82     14.56 o 
   0   1  31      129.81      135.24      6.69 o 
   1   1  31      105.68      104.11      4.48 o 
   2   1  31        8.39       18.05      3.23 o 
   3   1  31      329.31      322.50      6.19 o 
   4   1  31      675.57      583.48      7.62 o 
   5   1  31       20.17       23.58      3.32 o 
   6   1  31       34.92       20.50      3.48 o 
   7   1  31       35.99       29.30      4.24 o 
   8   1  31       36.94       31.20      5.95 o 
   9   1  31       27.75       36.13      6.42 o 
   0   2  31        2.79        6.39      4.93 o 
   1   2  31      198.80      217.09      5.52 o 
   2   2  31      263.05      265.40      5.94 o 
   3   2  31       47.05       41.53      3.65 o 
   4   2  31       79.72       82.93      3.83 o 
   5   2  31       35.13       39.32      3.47 o 
   6   2  31       80.76       98.72      4.07 o 
   7   2  31       43.91       32.27      4.32 o 
   8   2  31       90.14      113.85      6.85 o 
   9   2  31      167.47      197.10      8.14 o 
   0   3  31       48.18       42.87      5.10 o 
   1   3  31      150.54      146.48      4.51 o 
   2   3  31       58.59       49.15      3.95 o 
   3   3  31      708.37      686.04     10.94 o 
   4   3  31        6.55        5.73      3.38 o 
   5   3  31      318.61      318.57      6.47 o 
   6   3  31      138.44      167.13      4.72 o 
   7   3  31       96.31       79.89      4.81 o 
   8   3  31       88.95       78.69      8.15 o 
   9   3  31       91.87      102.63      7.25 o 
   0   4  31      135.45      124.07      5.68 o 
   1   4  31       12.95        6.07      3.26 o 
   2   4  31       96.39       83.22      4.29 o 
   3   4  31      382.03      376.77      6.98 o 
   4   4  31      121.27      129.59      4.81 o 
   5   4  31        1.00       -0.71      3.54 o 
   6   4  31      112.09      105.27      4.63 o 
   7   4  31      168.62      173.60      6.36 o 
   8   4  31      231.53      240.00      8.47 o 
   9   4  31      366.43      419.70     15.16 o 
   0   5  31      279.44      272.68      7.66 o 
   1   5  31       40.27       55.25      3.64 o 
   2   5  31       63.39       68.88      4.06 o 
   3   5  31       83.66       99.13      7.16 o 
   4   5  31       18.68       24.23      3.95 o 
   5   5  31       36.05       36.76      3.91 o 
   6   5  31        7.19        9.65      5.19 o 
   7   5  31       12.52       19.40      4.93 o 
   8   5  31       15.78        0.12     10.04 o 
   0   6  31       17.18       12.69      6.07 o 
   1   6  31        1.04       -4.96      3.31 o 
   2   6  31      152.22      168.21      4.65 o 
   3   6  31       86.51       76.62      4.17 o 
   4   6  31       39.57       40.80      4.30 o 
   5   6  31       22.79       27.45      4.21 o 
   6   6  31       98.50      104.68      5.33 o 
   7   6  31       20.00       20.96      5.72 o 
   8   6  31      113.26      112.04     10.69 o 
   0   7  31        1.01        3.75      4.97 o 
   1   7  31       29.69       31.08      3.76 o 
   2   7  31      431.14      432.69      6.83 o 
   3   7  31      215.18      179.39      5.45 o 
   4   7  31        2.02       -2.60      4.11 o 
   5   7  31       87.91       79.29      5.32 o 
   6   7  31       82.15       81.45      5.04 o 
   7   7  31       42.53       49.69      6.30 o 
   0   8  31      113.10      140.72      7.37 o 
   1   8  31       17.20        6.40      4.05 o 
   2   8  31       13.89       23.40      4.22 o 
   3   8  31       22.29       26.45      4.34 o 
   4   8  31       39.84       38.67      4.43 o 
   5   8  31        8.69       10.37      4.59 o 
   6   8  31       30.54       23.76      5.41 o 
   0   9  31      211.00      235.60      9.89 o 
   1   9  31      167.65      173.55      6.28 o 
   2   9  31       51.10       54.11      5.15 o 
   3   9  31       38.35       49.92      5.59 o 
   4   9  31       35.79       42.52      4.95 o 
   5   9  31       14.76       19.39      4.60 o 
   0  10  31      505.77      513.61     13.66 o 
   1  10  31       71.99       73.26      5.61 o 
   2  10  31       24.98       28.02      5.28 o 
   3  10  31       38.56       34.92      5.32 o 
   0   0  32        0.34        3.06      7.13 o 
   1   0  32       11.34       15.80      5.25 o 
   2   0  32       13.41       15.34      5.88 o 
   3   0  32      118.63      123.07      5.71 o 
   4   0  32      263.00      212.60      7.27 o 
   5   0  32      201.00      193.86      7.01 o 
   6   0  32       23.56       18.28      4.99 o 
   7   0  32        1.86       -1.60      5.54 o 
   8   0  32        2.10        0.81      7.99 o 
   9   0  32      103.38      111.60     11.05 o 
   0   1  32      211.70      201.74      7.95 o 
   1   1  32      181.61      173.13      5.21 o 
   2   1  32      170.21      168.98      4.89 o 
   3   1  32      269.47      244.24      5.72 o 
   4   1  32      251.87      238.23      5.68 o 
   5   1  32      106.98      142.69      4.36 o 
   6   1  32       79.96       86.42      4.03 o 
   7   1  32      158.13      160.41      6.42 o 
   8   1  32       30.31       27.09      5.96 o 
   9   1  32       94.29       90.92      7.11 o 
   0   2  32       80.97       72.29      6.07 o 
   1   2  32      304.07      293.45      6.65 o 
   2   2  32       10.87       14.53      3.59 o 
   3   2  32      325.14      312.51      6.30 o 
   4   2  32       96.91       75.58      3.84 o 
   5   2  32       58.42       67.09      4.19 o 
   6   2  32       40.36       53.65      3.78 o 
   7   2  32       16.83        2.55      4.07 o 
   8   2  32       69.86       69.02      6.52 o 
   9   2  32      148.91      160.97      7.86 o 
   0   3  32        5.43       11.18      5.40 o 
   1   3  32       84.57       90.07      4.37 o 
   2   3  32       89.41       97.37      4.85 o 
   3   3  32       13.05       14.18      4.18 o 
   4   3  32      141.56      145.79      5.43 o 
   5   3  32      137.53      138.36      4.93 o 
   6   3  32      206.17      209.61      5.81 o 
   7   3  32       66.24       71.45      4.83 o 
   8   3  32      175.95      167.36     10.31 o 
   9   3  32       12.91       26.47      6.50 o 
   0   4  32       45.54       39.77      5.31 o 
   1   4  32      117.23      119.67      5.59 o 
   2   4  32       37.30       41.25      3.81 o 
   3   4  32      231.87      218.85      5.84 o 
   4   4  32      168.29      183.08      5.54 o 
   5   4  32        4.84        8.62      3.72 o 
   6   4  32        7.30        7.63      3.81 o 
   7   4  32       14.02       17.24      4.98 o 
   8   4  32       55.80       78.32     10.01 o 
   0   5  32       54.69       50.37      5.13 o 
   1   5  32       43.73       34.52      3.70 o 
   2   5  32      197.69      177.61      5.14 o 
   3   5  32      139.00      172.10      6.93 o 
   4   5  32        0.30        0.88      6.18 o 
   5   5  32       49.41       60.00      4.50 o 
   6   5  32      203.44      223.36      6.05 o 
   7   5  32       70.32       58.87      5.56 o 
   8   5  32       60.89       52.65      9.58 o 
   0   6  32       74.81       73.92      5.60 o 
   1   6  32      138.39      135.36      4.49 o 
   2   6  32       69.49       76.55      4.18 o 
   3   6  32      123.76      134.62      6.07 o 
   4   6  32       75.58       76.87      4.69 o 
   5   6  32      140.55      168.88      5.62 o 
   6   6  32       71.65       68.36      4.99 o 
   7   6  32       21.63       18.83      5.86 o 
   0   7  32      124.54      143.88      6.60 o 
   1   7  32       58.72       79.70      4.23 o 
   2   7  32       65.46       69.07      4.71 o 
   3   7  32       37.71       49.73      4.83 o 
   4   7  32       23.40       22.44      4.48 o 
   5   7  32       53.92       38.99      5.00 o 
   6   7  32      110.85      107.41      5.60 o 
   7   7  32       95.22       98.49      8.31 o 
   0   8  32      518.62      532.97     13.80 o 
   1   8  32      176.61      190.28      5.64 o 
   2   8  32      210.93      194.38      5.76 o 
   3   8  32       91.69      100.99      6.06 o 
   4   8  32       13.19       11.76      4.44 o 
   5   8  32       42.34       43.39      5.97 o 
   6   8  32       44.52       47.54      8.56 o 
   0   9  32      117.92      113.39      9.18 o 
   1   9  32       71.73       66.88      5.31 o 
   2   9  32      258.60      269.81      7.36 o 
   3   9  32      426.97      421.81      9.10 o 
   4   9  32       84.38       77.62      5.31 o 
   0  10  32       67.17       94.74      9.11 o 
   1  10  32       57.19       48.51      5.49 o 
   2  10  32       75.00       80.16      5.83 o 
   1   0  33      217.90      194.09      8.26 o 
   2   0  33      150.61      156.87      7.44 o 
   3   0  33      218.90      238.84      8.94 o 
   4   0  33       23.86       30.87      4.81 o 
   5   0  33      294.71      348.38      8.88 o 
   6   0  33        3.21       -3.64      4.63 o 
   7   0  33        2.55       -1.32      5.70 o 
   8   0  33      116.74      145.12     10.39 o 
   9   0  33      222.49      216.58     12.07 o 
   0   1  33       79.63       63.37      6.01 o 
   1   1  33       33.61       33.48      3.99 o 
   2   1  33       31.88       40.58      5.30 o 
   3   1  33      134.09      135.28      4.56 o 
   4   1  33        2.50        1.97      3.44 o 
   5   1  33       46.14       68.94      3.86 o 
   6   1  33      102.20      115.37      4.10 o 
   7   1  33        5.66        2.31      4.14 o 
   8   1  33       53.57       45.81      6.35 o 
   9   1  33       12.69        2.81      6.93 o 
   0   2  33        1.17        2.24      5.16 o 
   1   2  33      299.47      316.00      6.58 o 
   2   2  33       50.66       49.46      4.19 o 
   3   2  33       74.24       92.87      4.24 o 
   4   2  33      124.15      125.94      4.35 o 
   5   2  33       83.56       70.09      4.23 o 
   6   2  33       10.33        8.53      3.76 o 
   7   2  33       22.93       22.27      4.38 o 
   8   2  33       43.64       58.49      6.49 o 
   0   3  33      269.84      235.52      8.97 o 
   1   3  33       25.70       34.48      4.15 o 
   2   3  33       41.23       43.16      4.02 o 
   3   3  33       39.23       40.00      3.87 o 
   4   3  33       49.77       49.94      4.03 o 
   5   3  33      105.27       93.69      4.54 o 
   6   3  33       25.01       25.42      3.95 o 
   7   3  33      133.98      123.18      5.98 o 
   8   3  33      127.45      120.15      8.47 o 
   0   4  33       21.16       17.81      4.86 o 
   1   4  33       59.85       56.93      4.18 o 
   2   4  33       89.64       79.01      4.25 o 
   3   4  33       60.68       55.61      4.26 o 
   4   4  33      123.18      112.48      4.73 o 
   5   4  33      240.44      219.99      6.12 o 
   6   4  33        4.07       -1.23      3.81 o 
   7   4  33      102.56      106.94      5.94 o 
   8   4  33       70.48       70.98      8.92 o 
   0   5  33      135.91      142.11      6.86 o 
   1   5  33       23.74       20.42      3.65 o 
   2   5  33       28.96       17.80      3.86 o 
   3   5  33      183.96      176.97      5.49 o 
   4   5  33       52.67       40.51      4.32 o 
   5   5  33       90.10       70.49      4.55 o 
   6   5  33      255.51      268.75      6.62 o 
   7   5  33       14.19        9.76      5.06 o 
   0   6  33       18.24       -5.19      7.46 o 
   1   6  33      310.26      315.81      6.28 o 
   2   6  33       44.76       33.81      3.99 o 
   3   6  33      139.40      147.07      6.67 o 
   4   6  33        8.29       12.98      4.20 o 
   5   6  33       45.16       49.94      4.89 o 
   6   6  33       12.35        7.69      4.46 o 
   7   6  33       30.23       36.56      6.09 o 
   0   7  33      232.44      227.47      7.82 o 
   1   7  33      211.33      249.31      5.70 o 
   2   7  33       77.28       73.79      4.43 o 
   3   7  33      486.62      493.12     10.50 o 
   4   7  33       79.86      102.85      5.39 o 
   5   7  33        3.67       -0.90      4.65 o 
   6   7  33      119.33      136.22      6.47 o 
   0   8  33        5.98       28.89      6.68 o 
   1   8  33       53.37       61.44      4.64 o 
   2   8  33       53.40       66.37      4.72 o 
   3   8  33       97.13       94.45      5.22 o 
   4   8  33      234.47      233.37      8.34 o 
   5   8  33        3.59       12.10      4.76 o 
   0   9  33      112.54      103.63      9.17 o 
   1   9  33      111.27      122.80      5.96 o 
   2   9  33       42.09       42.02      5.22 o 
   3   9  33       33.35       47.16      7.99 o 
   0   0  34      158.05      128.94     10.20 o 
   1   0  34       15.12       15.25      5.46 o 
   2   0  34        5.19        8.77      6.30 o 
   3   0  34       54.83       46.34      6.06 o 
   4   0  34      328.76      297.65      9.83 o 
   5   0  34      230.23      233.56      7.89 o 
   6   0  34       64.77       89.46      5.97 o 
   7   0  34        7.77       10.45      5.97 o 
   8   0  34        7.17        8.37     11.98 o 
   0   1  34      106.55       88.58     10.05 o 
   1   1  34       71.12       69.67      4.39 o 
   2   1  34      141.75      120.92      4.97 o 
   3   1  34       77.29       90.62      5.07 o 
   4   1  34       31.73       31.89      3.84 o 
   5   1  34      393.95      425.24      8.40 o 
   6   1  34       67.24       70.59      4.07 o 
   7   1  34       45.14       41.79      4.62 o 
   8   1  34       43.21       37.07      6.34 o 
   0   2  34       13.48        7.79      5.43 o 
   1   2  34      696.62      690.25      9.99 o 
   2   2  34       45.55       47.07      3.92 o 
   3   2  34       28.31       37.94      4.26 o 
   4   2  34       17.11       20.98      4.01 o 
   5   2  34      203.36      204.81      7.42 o 
   6   2  34       40.01       50.83      4.22 o 
   7   2  34      259.75      270.03      7.73 o 
   8   2  34        5.36      -12.26      8.35 o 
   0   3  34       63.78       54.22      6.34 o 
   1   3  34       22.57       25.80      4.14 o 
   2   3  34       62.42       59.09      4.19 o 
   3   3  34      123.07      121.83      4.73 o 
   4   3  34      100.66      112.32      4.96 o 
   5   3  34      207.52      232.20      6.07 o 
   6   3  34       68.61       80.15      4.56 o 
   7   3  34      181.43      172.17      7.12 o 
   8   3  34       36.32       32.48      7.61 o 
   0   4  34       67.20       82.02      6.76 o 
   1   4  34       50.99       41.04      4.14 o 
   2   4  34       91.30       83.84      4.61 o 
   3   4  34      164.41      152.05      5.27 o 
   4   4  34        4.54       11.32      3.88 o 
   5   4  34       92.78      104.16      4.87 o 
   6   4  34       53.88       67.18      4.58 o 
   7   4  34       11.34        5.22      4.96 o 
   0   5  34      203.35      265.27     11.53 o 
   1   5  34      113.16      113.68      4.92 o 
   2   5  34       10.15        8.32      3.86 o 
   3   5  34      189.85      202.38      5.64 o 
   4   5  34      129.85      116.02      5.15 o 
   5   5  34       78.96       83.19      4.96 o 
   6   5  34        0.36        2.53      4.06 o 
   7   5  34      147.83      165.26      6.82 o 
   0   6  34       13.09        9.67      8.64 o 
   1   6  34       54.01       42.46      4.07 o 
   2   6  34       77.63       87.39      4.69 o 
   3   6  34       20.04       39.78      4.31 o 
   4   6  34      198.16      204.90      6.14 o 
   5   6  34       25.35       14.29      5.15 o 
   6   6  34        1.18       -0.53      4.84 o 
   0   7  34       79.84       93.80      6.31 o 
   1   7  34      290.83      282.20      6.22 o 
   2   7  34       40.76       40.83      4.27 o 
   3   7  34      315.81      360.37      7.99 o 
   4   7  34       64.55       59.56      5.05 o 
   5   7  34       22.56       29.31      5.09 o 
   0   8  34       59.35       54.50      7.13 o 
   1   8  34       11.31        4.61      4.19 o 
   2   8  34      234.52      236.13      6.69 o 
   3   8  34       17.80       18.21      4.59 o 
   4   8  34       18.13       26.79      4.93 o 
   0   9  34       39.77       19.86      7.10 o 
   1   9  34       57.49       48.17      6.74 o 
   2   9  34      148.85      159.62      7.51 o 
   1   0  35      118.94      103.70      6.99 o 
   2   0  35       41.09       29.54      5.96 o 
   3   0  35      277.78      316.75     10.22 o 
   4   0  35      151.13      170.80      9.66 o 
   5   0  35      424.58      376.73     11.01 o 
   6   0  35      148.16      167.08      7.00 o 
   7   0  35       65.40       71.63      7.08 o 
   8   0  35       14.71       18.17      8.96 o 
   0   1  35       97.24       77.91      6.60 o 
   1   1  35      228.10      231.73      6.34 o 
   2   1  35       13.39       16.51      4.11 o 
   3   1  35       48.77       47.35      4.48 o 
   4   1  35       35.01       55.35      4.57 o 
   5   1  35      162.49      166.92      5.93 o 
   6   1  35        5.86        8.11      3.91 o 
   7   1  35      105.53       88.84      5.21 o 
   8   1  35       29.64       24.00      9.01 o 
   0   2  35       67.49       77.53      6.56 o 
   1   2  35       33.10       48.48      4.37 o 
   2   2  35      109.92      106.26      4.99 o 
   3   2  35       40.73       41.33      3.76 o 
   4   2  35      212.79      223.62      5.93 o 
   5   2  35       57.90       72.45      4.46 o 
   6   2  35      185.20      174.60      5.47 o 
   7   2  35       81.88       84.79      6.36 o 
   8   2  35       81.17       59.46      7.97 o 
   0   3  35        0.97        0.16      5.61 o 
   1   3  35       28.25       21.95      4.26 o 
   2   3  35       62.07       71.15      4.77 o 
   3   3  35      120.05      130.81      5.63 o 
   4   3  35      260.28      242.96      6.24 o 
   5   3  35      126.62      128.35      5.14 o 
   6   3  35        5.55        2.72      3.93 o 
   7   3  35       73.88       97.28     10.14 o 
   0   4  35       42.80       54.68      7.66 o 
   1   4  35      108.52      110.84      5.25 o 
   2   4  35      146.40      151.74      5.38 o 
   3   4  35       39.34       51.82      4.50 o 
   4   4  35       67.14       78.33      4.62 o 
   5   4  35        4.30       -3.98      4.25 o 
   6   4  35       47.15       65.45      4.65 o 
   7   4  35       47.33       35.28      6.06 o 
   0   5  35       90.29       95.58      7.35 o 
   1   5  35      140.05      153.73      5.47 o 
   2   5  35       53.55       54.50      4.62 o 
   3   5  35      306.79      327.95      6.92 o 
   4   5  35      139.21      145.93      6.85 o 
   5   5  35       91.61       83.97      4.84 o 
   6   5  35      133.37      127.01      5.37 o 
   0   6  35       52.50       41.12      6.02 o 
   1   6  35       42.62       26.92      4.35 o 
   2   6  35       26.49       23.06      4.27 o 
   3   6  35      205.18      213.64      6.02 o 
   4   6  35       96.11      107.26      5.12 o 
   5   6  35       47.83       53.28      4.89 o 
   6   6  35      111.22      105.63      6.26 o 
   0   7  35       23.31       17.92      5.97 o 
   1   7  35       49.63       59.71      4.39 o 
   2   7  35       95.06       96.18      5.23 o 
   3   7  35      732.91      731.64     11.28 o 
   4   7  35       62.26       53.24      5.12 o 
   5   7  35      124.45      127.46      6.25 o 
   0   8  35       60.77       54.96      7.29 o 
   1   8  35      135.88      143.71      6.03 o 
   2   8  35       38.87       50.54      5.36 o 
   3   8  35       55.63       67.58      5.42 o 
   0   0  36      655.94      668.15     45.74 o 
   1   0  36       11.45        5.57      7.43 o 
   2   0  36        1.09       -9.14      6.10 o 
   3   0  36       51.92       50.63      6.55 o 
   4   0  36      127.49      172.38      8.24 o 
   5   0  36       31.11       27.33      6.27 o 
   6   0  36      123.33      104.96      7.43 o 
   7   0  36       88.53       77.17      7.47 o 
   0   1  36       13.53       27.18      6.26 o 
   1   1  36      154.72      168.27      5.48 o 
   2   1  36       33.56       27.62      4.39 o 
   3   1  36       46.43       40.53      4.52 o 
   4   1  36       59.76       62.55      6.50 o 
   5   1  36        2.07        2.33      3.84 o 
   6   1  36       14.34        8.76      3.98 o 
   7   1  36       26.70       19.06      5.09 o 
   0   2  36      356.03      359.53     10.71 o 
   1   2  36       61.48       62.87      4.71 o 
   2   2  36        3.44        4.58      4.04 o 
   3   2  36       97.07       95.73      4.75 o 
   4   2  36       91.36      101.54      4.80 o 
   5   2  36       98.95       94.10      4.77 o 
   6   2  36      108.49      127.79      6.96 o 
   7   2  36       17.33       19.54      5.14 o 
   0   3  36        4.93        7.07      5.89 o 
   1   3  36       80.80       87.31      5.11 o 
   2   3  36       58.10       56.21      4.79 o 
   3   3  36       58.23       55.16      4.39 o 
   4   3  36      128.34      130.02      5.55 o 
   5   3  36       81.03       95.77      5.04 o 
   6   3  36       80.61       90.87      6.20 o 
   7   3  36       14.01        1.84      5.88 o 
   0   4  36        6.72       19.24      6.24 o 
   1   4  36        8.10       13.79      4.31 o 
   2   4  36       99.19       87.86      5.23 o 
   3   4  36      397.97      379.05      7.65 o 
   4   4  36       76.83       76.78      4.73 o 
   5   4  36       47.29       57.01      4.59 o 
   6   4  36      207.63      211.90      6.21 o 
   0   5  36        3.07       15.82      6.35 o 
   1   5  36       68.16       85.28      5.22 o 
   2   5  36        9.78       19.21      4.37 o 
   3   5  36      218.67      223.55      6.39 o 
   4   5  36       44.20       47.16      4.49 o 
   5   5  36       64.80       67.94      4.84 o 
   6   5  36       13.78       20.20      4.88 o 
   0   6  36        0.14       -8.99      5.99 o 
   1   6  36       53.18       59.10      4.78 o 
   2   6  36      150.24      146.83      5.66 o 
   3   6  36       26.82       32.43      4.50 o 
   4   6  36      102.85      118.65      5.37 o 
   5   6  36       32.24       31.66      4.97 o 
   0   7  36      100.17       67.91      6.72 o 
   1   7  36       85.34       77.95      5.05 o 
   2   7  36      134.77      125.25      5.62 o 
   3   7  36      233.02      246.52      7.23 o 
   4   7  36       45.17       48.44      5.33 o 
   0   8  36       35.35       14.58      7.28 o 
   1   8  36       83.74       85.15      5.79 o 
   2   8  36      135.89      141.12      7.35 o 
   1   0  37        0.00       -0.61      5.72 o 
   2   0  37        7.54        0.99      5.89 o 
   3   0  37       17.38       16.60      6.28 o 
   4   0  37       88.73      114.80      7.67 o 
   5   0  37       36.15       36.27      6.62 o 
   6   0  37        0.41       -3.56      6.66 o 
   7   0  37        2.24        0.99      6.28 o 
   0   1  37      334.69      316.68     10.51 o 
   1   1  37       63.79       64.01      4.87 o 
   2   1  37       41.24       24.14      4.51 o 
   3   1  37       37.29       22.87      4.52 o 
   4   1  37      511.32      538.40      9.27 o 
   5   1  37       87.35       83.29      5.12 o 
   6   1  37       41.57       34.26      4.58 o 
   7   1  37       33.29       37.01      5.46 o 
   0   2  37      318.46      309.90     10.37 o 
   1   2  37       42.37       31.11      4.50 o 
   2   2  37        0.44       -5.47      3.83 o 
   3   2  37      206.14      211.40      6.61 o 
   4   2  37      112.04      108.91      5.45 o 
   5   2  37      158.66      141.31      5.35 o 
   6   2  37       58.30       43.17      4.53 o 
   0   3  37        6.06        6.40      6.31 o 
   1   3  37       21.88       19.49      4.50 o 
   2   3  37       48.33       52.28      4.89 o 
   3   3  37       33.22       29.33      4.67 o 
   4   3  37       16.09       20.66      4.14 o 
   5   3  37        3.48        1.37      4.01 o 
   6   3  37       28.88       25.02      4.35 o 
   0   4  37       77.99       58.59      7.07 o 
   1   4  37      235.40      252.46      7.22 o 
   2   4  37       35.84       25.85      4.72 o 
   3   4  37       53.48       72.84      4.77 o 
   4   4  37       14.89       25.08      5.35 o 
   5   4  37       30.32       29.37      4.87 o 
   6   4  37        1.02        4.41      4.67 o 
   0   5  37      258.37      233.78      9.77 o 
   1   5  37       83.18       64.68      5.14 o 
   2   5  37      141.62      138.02      6.15 o 
   3   5  37       26.16       31.10      4.69 o 
   4   5  37      135.99      143.51      7.57 o 
   5   5  37      297.95      295.69      7.30 o 
   0   6  37       29.96       17.70      6.63 o 
   1   6  37        1.26        3.79      4.30 o 
   2   6  37       29.28       42.47      4.79 o 
   3   6  37      227.14      228.37      6.92 o 
   4   6  37      291.14      266.60      7.17 o 
   0   7  37        2.37       -3.74      6.73 o 
   1   7  37       40.44       38.55      4.85 o 
   2   7  37       71.12       72.59      5.48 o 
   3   7  37      131.66      127.88      6.05 o 
   0   0  38       57.86       67.72      9.97 o 
   1   0  38       34.88       26.71      6.07 o 
   2   0  38      150.35      133.64      8.00 o 
   3   0  38       11.92        9.80      6.17 o 
   4   0  38       72.40       53.58      6.97 o 
   5   0  38       17.49        9.87      7.21 o 
   6   0  38        2.12       -0.42      6.24 o 
   0   1  38       15.78       33.30      6.48 o 
   1   1  38      126.99      143.38      5.77 o 
   2   1  38       21.87        4.77      4.40 o 
   3   1  38       16.85       10.25      4.46 o 
   4   1  38      152.69      145.87      5.79 o 
   5   1  38       60.12       62.69      5.57 o 
   6   1  38      137.41      126.13      5.81 o 
   0   2  38       96.01      118.79      7.79 o 
   1   2  38       39.63       41.23      4.37 o 
   2   2  38        9.87        8.25      4.08 o 
   3   2  38        9.86       10.89      4.54 o 
   4   2  38       98.57       96.33      5.45 o 
   5   2  38       22.81       19.55      4.69 o 
   6   2  38        7.45       -0.10      5.27 o 
   0   3  38      489.25      492.46     12.93 o 
   1   3  38       28.66       31.80      4.75 o 
   2   3  38       67.29       69.50      7.38 o 
   3   3  38      191.53      199.97      6.55 o 
   4   3  38      375.57      397.80     10.76 o 
   5   3  38      246.67      227.04      6.50 o 
   0   4  38        0.42       -0.94      6.31 o 
   1   4  38       73.06       57.35      5.03 o 
   2   4  38       55.20       50.45      5.08 o 
   3   4  38      187.22      195.39      6.65 o 
   4   4  38      213.66      202.81      6.57 o 
   5   4  38      124.58      143.95      5.86 o 
   0   5  38        0.69        4.44      7.49 o 
   1   5  38        5.80        0.14      4.57 o 
   2   5  38       46.89       38.72      5.00 o 
   3   5  38        6.42        6.02      4.53 o 
   4   5  38       93.04       75.71      5.51 o 
   0   6  38        1.76        1.21      6.48 o 
   1   6  38       14.46        8.12      5.95 o 
   2   6  38       13.30        7.53      4.59 o 
   3   6  38       31.42       25.23      4.90 o 
   0   7  38       17.01       12.28      7.59 o 
   1   7  38       60.99       57.85      5.16 o 
   1   0  39       39.75       35.03     11.34 o 
   2   0  39       63.36       53.43      7.02 o 
   3   0  39       98.49       73.93      8.69 o 
   4   0  39       26.15       15.33      6.62 o 
   5   0  39      389.62      415.84     12.24 o 
   0   1  39       15.95       19.45      6.51 o 
   1   1  39       21.99       21.90      4.65 o 
   2   1  39        5.58        0.44      4.40 o 
   3   1  39       63.66       49.21      4.98 o 
   4   1  39      445.35      431.94     12.15 o 
   5   1  39       70.51      109.15      5.28 o 
   0   2  39        0.04       -7.72      5.15 o 
   1   2  39       22.80       21.95      4.27 o 
   2   2  39      130.15      140.62      5.97 o 
   3   2  39        8.59       -5.21      4.49 o 
   4   2  39       73.04       81.79      5.47 o 
   5   2  39       21.55       26.06      4.94 o 
   0   3  39      206.02      199.28      9.46 o 
   1   3  39       13.48       11.99      4.61 o 
   2   3  39       21.88       20.29      4.82 o 
   3   3  39       32.25       44.39      5.06 o 
   4   3  39      234.35      264.09      7.45 o 
   5   3  39       79.00      100.62      7.75 o 
   0   4  39       61.39       70.79      8.30 o 
   1   4  39        7.16       -3.77      4.59 o 
   2   4  39       21.19       19.32      4.85 o 
   3   4  39       88.16       70.30      5.49 o 
   4   4  39      117.64      113.86      6.00 o 
   0   5  39        1.64        0.06      6.59 o 
   1   5  39       57.85       57.85      5.35 o 
   2   5  39        1.55       -3.86      4.76 o 
   3   5  39       24.28       34.14      5.22 o 
   0   6  39       34.49       18.15      6.96 o 
   1   6  39        0.02       -6.99      4.66 o 
   2   6  39      136.92      138.41      6.22 o 
   0   0  40        0.16      -12.74      8.49 o 
   1   0  40       35.99       35.17      6.88 o 
   2   0  40       11.62       10.62      6.49 o 
   3   0  40       43.67       55.49     11.32 o 
   4   0  40       57.89       38.00      8.18 o 
   5   0  40        1.64        8.81      8.73 o 
   0   1  40        8.48       -0.77      6.39 o 
   1   1  40       64.51       67.67      5.07 o 
   2   1  40       28.19       34.94      4.98 o 
   3   1  40       17.89       11.55      4.73 o 
   4   1  40      158.77      179.85      6.64 o 
   0   2  40        6.49       -1.04      6.46 o 
   1   2  40       11.25       22.98      4.84 o 
   2   2  40       42.88       42.72      5.05 o 
   3   2  40       61.70       67.64      5.50 o 
   4   2  40      203.40      225.87      7.21 o 
   0   3  40      195.69      205.20      9.59 o 
   1   3  40        5.57        6.43      5.19 o 
   2   3  40        7.36       -0.73      4.69 o 
   3   3  40       80.25       80.03      5.61 o 
   4   3  40      392.45      421.02     10.96 o 
   0   4  40      177.20      219.89     12.05 o 
   1   4  40        9.88       13.24      4.88 o 
   2   4  40       38.06       34.90      5.21 o 
   3   4  40        6.32       -1.14      4.86 o 
   0   5  40        0.00       -8.08      8.17 o 
   1   5  40       92.28       81.56      5.78 o 
   2   5  40       78.85      103.89      5.99 o 
   1   0  41        5.63        5.27      6.64 o 
   2   0  41        5.46       -5.82      6.67 o 
   3   0  41       17.50       16.67     11.03 o 
   4   0  41       36.12       65.39     10.20 o 
   0   1  41        3.30      -10.82      7.22 o 
   1   1  41      229.48      232.95      7.18 o 
   2   1  41       15.01       13.96      4.83 o 
   3   1  41        8.45       -3.10      4.79 o 
   0   2  41      122.69      137.34      8.72 o 
   1   2  41       47.51       46.64      5.73 o 
   2   2  41      137.03      129.85      6.23 o 
   3   2  41      161.33      140.17      6.40 o 
   0   3  41       49.87       39.78      7.45 o 
   1   3  41       63.85       82.52      5.62 o 
   2   3  41       10.25        6.23      4.84 o 
   0   4  41       24.65       38.23      7.36 o 
   1   4  41      102.77      120.57      7.39 o 
   0   0  42        1.69       -4.58      9.55 o 
   1   0  42       20.66       17.53      7.12 o 
   2   0  42       85.30       90.98      8.18 o 
   0   1  42       88.01       79.85      8.15 o 
   1   1  42       12.67       10.69      4.89 o 
   2   1  42       76.56       76.11      5.61 o 
   0   2  42       82.52       77.78      8.20 o 
   1   2  42        5.53       10.03      5.05 o 
                                                 
